# Supplementary material for: Sorbicillinoids hyperproduction without affecting the cellulosic enzyme production in Trichoderma reesei JNTR5
Source: Biotechnol Biofuels Bioprod. 2022 Aug 22;15:85. doi: 10.1186/s13068-022-02183-1 (PMC9394075; doi:10.1186/s13068-022-02183-1)
Supplement: Supplementary file 2 — Additional file 2. Differentially expressed genes (DEGs) based on gene expression profile of T. reesei JNTR5 and RUT-C30. [file 13068_2022_2183_MOESM2_ESM.xls]

gene_id	length	C30-C-1.rawreads	C30-C-1.FPKM	C30-C-2.rawreads	C30-C-2.FPKM	Tr5-C-1.rawreads	JNTR5-C-1.FPKM	Tr5-C-2.rawreads	JNTR5-C-2.FPKM	logFC	logCPM	pval	FDR	Regulation	GeneSymbol	KO	GO
gene139	1448	0	0	1	0.04	6190	325.05	3646	155.8	13.13786516	7.382372835	3.65E-76	3.57E-72	Ups	M419DRAFT_139626	K00480	_
gene4246	546	114	10.84	91	10.12	2802	390.22	3133	355.06	5.024562855	6.650184918	3.59E-69	1.25E-65	Ups	M419DRAFT_123153	_	_
gene928	1074	60	2.9	34	1.92	2856	202.2	4796	276.32	6.495848014	6.958517445	3.85E-69	1.25E-65	Ups	M419DRAFT_32321	_	_
gene142	1725	58	1.75	78	2.74	9908	436.75	9940	356.56	7.341915955	8.365051049	1.62E-68	3.95E-65	Ups	M419DRAFT_4579	_	_
gene2672	552	21	1.97	24	2.64	1144	157.59	1110	124.43	5.809332535	5.246633658	1.38E-62	2.70E-59	Ups	M419DRAFT_128184	_	_
gene7274	921	1251	70.51	987	65.05	19	1.57	30	2.02	-5.349154796	5.069900495	2.46E-61	4.01E-58	Down	M419DRAFT_60383	_	_
gene2205	840	37	2.29	12	0.87	3367	304.79	7092	522.42	7.882207066	7.383334081	6.05E-58	8.46E-55	Ups	M419DRAFT_73229	_	_
gene9140	1863	153	4.26	91	2.97	2060	84.08	2864	95.12	4.501193189	6.383118839	2.99E-57	3.66E-54	Ups	M419DRAFT_91288	_	_
gene1476	2217	240	5.62	214	5.86	7916	271.5	10304	287.59	5.479780993	8.244876394	2.45E-56	2.67E-53	Ups	M419DRAFT_5793	_	_
gene8600	408	35	4.45	38	5.65	874	162.89	1284	194.73	5.020785116	5.171986656	3.10E-55	3.04E-52	Ups	M419DRAFT_89762	_	_
gene8869	420	163	20.15	173	25	4172	755.31	6004	884.55	5.056903324	7.407939681	2.20E-52	1.96E-49	Ups	M419DRAFT_120837	_	_
gene1268	384	1072	144.92	1153	182.26	34	6.73	49	7.9	-4.600389494	5.102576584	4.64E-49	3.78E-46	Down	M419DRAFT_72188	_	_
gene8173	4734	202	2.22	150	1.92	3537	56.81	3438	44.94	4.493083391	6.912655602	1.59E-48	1.20E-45	Ups	M419DRAFT_133441	_	_
gene4018	843	231	14.22	156	11.23	2425	218.73	3720	273.05	4.144071081	6.712391752	3.35E-47	2.34E-44	Ups	M419DRAFT_78376	_	_
gene6618	705	52	3.83	30	2.58	846	91.25	1707	149.82	5.095053477	5.389277973	7.36E-45	4.80E-42	Ups	M419DRAFT_84959	_	_
gene9098	828	34	2.13	24	1.76	810	74.39	1994	149.01	5.706847909	5.497170528	1.18E-44	7.24E-42	Ups	M419DRAFT_12593	_	_
gene2248	675	5	0.38	8	0.72	360	40.55	568	52.07	6.263878328	3.927816494	4.78E-44	2.75E-41	Ups	M419DRAFT_72614	_	_
gene927	1746	242	7.2	231	8.03	4063	176.94	6944	246.09	4.669570626	7.521377854	1.21E-43	6.58E-41	Ups	M419DRAFT_5300	_	_
gene4142	1311	26	1.03	26	1.2	505	29.29	722	34.08	4.698987124	4.371908725	5.33E-43	2.74E-40	Ups	M419DRAFT_77832	_	_
gene138	7952	210	1.37	220	1.68	24679	235.98	13485	104.93	6.679692342	9.357575464	8.35E-43	4.08E-40	Ups	M419DRAFT_93847	_	molecular_function:catalytic activity(GO:0003824)
gene2265	2356	259	5.71	200	5.15	7462	240.83	18094	475.21	5.915349483	8.680057986	6.08E-42	2.83E-39	Ups	M419DRAFT_96543	_	_
gene881	697	97	7.22	126	10.97	1286	140.29	1700	150.92	3.877526566	5.699041508	1.27E-41	5.67E-39	Ups	M419DRAFT_139945	_	_
gene5289	579	296	26.54	278	29.14	2580	338.82	3322	355.02	3.513529176	6.70914739	2.83E-41	1.20E-38	Ups	M419DRAFT_130687	_	_
gene8928	1113	532	24.81	414	22.58	8419	575.17	9563	531.65	4.420095246	8.270145447	3.34E-41	1.36E-38	Ups	M419DRAFT_143037	_	_
gene7214	945	1630	89.54	536	34.43	91679	7376.83	123362	8077.55	6.839118328	11.78375233	2.61E-40	1.02E-37	Ups	M419DRAFT_102278	_	_
gene6794	402	18	2.32	47	7.1	3460	654.46	2150	330.93	6.59355613	6.583387956	6.10E-40	2.29E-37	Ups	M419DRAFT_132126	_	_
gene3921	2289	219	4.97	204	5.41	1815	60.29	3371	91.13	3.740783662	6.478875181	5.03E-39	1.82E-36	Ups	M419DRAFT_129373	_	_
gene542	1806	42	1.21	32	1.08	525	22.1	876	30.01	4.380513489	4.564857458	6.34E-38	2.22E-35	Ups	M419DRAFT_67631	_	_
gene8383	733	217	15.37	155	12.84	1365	141.6	2018	170.35	3.339840474	5.911239727	4.36E-37	1.47E-34	Ups	M419DRAFT_124902	K09983	_
gene1267	1993	13179	343.27	13409	408.4	153	5.84	63	1.96	-6.721853117	8.626753289	5.72E-37	1.87E-34	Down	M419DRAFT_95281	_	_
gene7533	1380	578	21.74	494	21.73	19	1.05	11	0.49	-4.966534402	4.032780688	2.97E-36	9.39E-34	Down	M419DRAFT_132831	K01613	_
gene8727	1260	13	0.54	23	1.11	428	25.83	815	40.02	5.209055725	4.355304225	3.13E-36	9.57E-34	Ups	M419DRAFT_90358	_	_
gene9663	721	2708	194.97	1828	153.9	197	20.78	222	19.05	-3.255719048	6.184119039	1.58E-35	4.68E-33	Down	M419DRAFT_125426	_	_
gene140	1739	3820	114.03	1439	50.23	105251	4602.12	118715	4224.12	5.625400638	11.8722637	1.57E-34	4.42E-32	Ups	M419DRAFT_121436	_	biological_process:transmembrane transport(GO:0055085);cellular_component:integral component of membrane(GO:0016021)
gene945	261	1917	381.28	755	175.59	32	9.32	36	8.53	-5.083304831	5.293742946	1.58E-34	4.42E-32	Down	M419DRAFT_69953	_	_
gene2123	4689	1021	11.3	1049	13.58	13082	212.14	19383	255.78	4.106494594	9.117846843	2.27E-34	6.18E-32	Ups	M419DRAFT_127668	_	_
gene4900	1704	1390	42.35	1014	36.12	94	4.19	115	4.18	-3.352474576	5.267143924	1.38E-33	3.65E-31	Down	M419DRAFT_111088	_	_
gene7313	225	3841	886.19	1882	507.73	173	58.46	166	45.65	-3.867483796	6.452820439	2.09E-33	5.39E-31	Down	M419DRAFT_11019	_	biological_process:conidium formation(GO:0048315);biological_process:sporulation resulting in formation of a cellular spore(GO:0030435)
gene8735	1227	20	0.85	15	0.74	320	19.83	588	29.65	4.822568435	3.917642986	1.79E-32	4.50E-30	Ups	M419DRAFT_12275	K01266	_
gene8226	459	78	8.82	100	13.22	828	137.17	1417	191.02	3.772651928	5.276453279	2.45E-32	6.00E-30	Ups	M419DRAFT_88681	_	_
gene9664	593	2308	202.04	1190	121.81	101	12.95	149	15.55	-3.62684771	5.763899375	5.03E-32	1.20E-29	Down	M419DRAFT_125427	_	_
gene6656	330	5	0.79	2	0.37	196	45.16	311	58.31	6.275639617	3.060064606	6.96E-32	1.62E-29	Ups	M419DRAFT_84653	_	_
gene6655	774	20	1.34	14	1.1	307	30.16	564	45.09	4.805887139	3.858468042	9.47E-32	2.15E-29	Ups	M419DRAFT_131986	_	_
gene1126	3721	562	7.84	410	6.69	5052	103.24	5180	86.14	3.578963993	7.514662668	1.01E-31	2.22E-29	Ups	M419DRAFT_95101	_	_
gene3555	1620	2978	95.43	1670	62.57	188	8.82	204	7.79	-3.373672331	6.197941477	1.02E-31	2.22E-29	Down	M419DRAFT_7623	K08139	_
gene8653	600	16	1.38	14	1.42	289	36.63	562	57.96	4.941748994	3.817224871	4.23E-31	8.99E-29	Ups	M419DRAFT_133910	K09935	_
gene5812	522	11	1.09	24	2.79	368	53.61	580	68.75	4.866626487	3.989112105	8.31E-31	1.73E-28	Ups	M419DRAFT_82159	K13800	_
gene7236	832	1419	88.54	1099	80.18	102	9.32	155	11.53	-3.137508552	5.357157265	1.09E-30	2.22E-28	Down	M419DRAFT_102293	_	_
gene685	2352	226	4.99	181	4.67	1192	38.54	1438	37.83	2.856390506	5.61427037	1.55E-30	3.11E-28	Ups	M419DRAFT_23367	_	_
gene137	7743	943	6.32	999	7.83	34741	341.17	20213	161.53	5.025686751	9.908944633	1.86E-30	3.64E-28	Ups	M419DRAFT_93844	_	biological_process:metabolic process(GO:0008152);molecular_function:binding(GO:0005488);molecular_function:transferase activity(GO:0016740)
gene141	1530	864	29.31	432	17.14	9136	454.04	11849	479.2	4.203781245	8.493193231	4.08E-30	7.83E-28	Ups	M419DRAFT_31634	_	molecular_function:metal ion binding(GO:0046872);biological_process:regulation of transcription, DNA-templated(GO:0006355);molecular_function:sequence-specific DNA binding transcription factor activity(GO:0003700);biological_process:transcription from RNA polymerase II promoter(GO:0006366)
gene8189	1485	128	4.47	58	2.37	1002	51.31	1135	47.29	3.715391561	5.238414709	4.27E-30	8.03E-28	Ups	M419DRAFT_133459	_	_
gene1664	1569	2292	75.83	1771	68.52	222	10.76	288	11.36	-2.830524362	6.079321276	5.40E-30	9.80E-28	Down	M419DRAFT_71426	_	_
gene1893	1890	491	13.49	649	20.84	6979	280.78	9759	319.5	4.001223139	8.172580616	5.41E-30	9.80E-28	Ups	M419DRAFT_127450	K08900	_
gene8190	1234	2742	115.35	2253	110.83	24596	1515.59	29915	1500.04	3.611589572	9.912410559	1.33E-29	2.36E-27	Ups	M419DRAFT_103366	_	_
gene2453	1512	1972	67.7	1646	66.08	218	10.96	205	8.39	-2.916607615	5.907075771	1.35E-29	2.36E-27	Down	M419DRAFT_127980	_	_
gene4087	693	397	29.74	278	24.35	1971	216.26	2136	190.72	2.785314804	6.27348225	2.58E-29	4.43E-27	Ups	M419DRAFT_77612	K11561	_
gene3000	822	132	8.34	153	11.3	1112	102.86	1176	88.52	3.160731167	5.389850039	6.19E-29	1.04E-26	Ups	M419DRAFT_75681	_	_
gene2781	1077	1334	64.3	1218	68.65	15121	1067.57	13886	797.8	3.685372913	9.018271741	2.90E-28	4.80E-26	Ups	M419DRAFT_140662	K00799	_
gene4190	1641	175	5.54	485	17.94	40268	1865.88	26186	987.39	6.797903212	10.14456856	2.99E-28	4.88E-26	Ups	M419DRAFT_78569	_	_
gene7008	1443	3135	112.78	2733	114.97	33811	1781.65	31588	1354.52	3.658526193	10.19175011	6.75E-28	1.08E-25	Ups	M419DRAFT_124330	K01266	_
gene2997	2235	24082	559.34	15687	426.05	1346	45.79	1210	33.5	-3.759349359	9.269731451	2.61E-27	4.12E-25	Down	M419DRAFT_136547	_	biological_process:carbohydrate metabolic process(GO:0005975);molecular_function:hydrolase activity, hydrolyzing O-glycosyl compounds(GO:0004553)
gene1453	1200	1532	66.27	961	48.61	123	7.79	115	5.93	-3.192532119	5.325947423	3.07E-27	4.77E-25	Down	M419DRAFT_32774	_	_
gene4177	663	660	51.68	448	41.02	37	4.24	25	2.33	-3.954994958	4.111126901	7.41E-27	1.13E-24	Down	M419DRAFT_8189	_	_
gene9016	682	9775	744.04	7358	654.9	446	49.73	827	75.03	-3.611644459	8.07460447	7.57E-27	1.14E-24	Down	M419DRAFT_115921	_	_
gene5255	426	934	113.82	688	98.03	42	7.5	88	12.78	-3.497268045	4.690530049	1.46E-26	2.16E-24	Down	M419DRAFT_130653	_	_
gene3007	1599	243	7.89	163	6.19	3619	172.1	13122	507.79	5.465614384	8.054256386	1.53E-26	2.24E-24	Ups	M419DRAFT_75778	_	_
gene5811	957	13	0.71	32	2.03	401	31.86	854	55.22	4.879543614	4.37172134	1.77E-26	2.55E-24	Ups	M419DRAFT_82217	K15045	_
gene4226	825	317	19.95	179	13.17	2903	267.56	7776	583.22	4.555696392	7.451559237	2.04E-26	2.90E-24	Ups	M419DRAFT_129665	_	_
gene7314	624	44662	3715.51	25596	2489.91	1678	204.47	2736	271.31	-3.829334471	10.07836872	2.08E-26	2.91E-24	Down	M419DRAFT_124438	K18576	molecular_function:cellulase activity(GO:0008810);biological_process:polysaccharide catabolic process(GO:0000272)
gene6750	511	126	12.8	184	21.86	1211	180.2	1351	163.59	3.186715645	5.546432015	2.61E-26	3.59E-24	Ups	M419DRAFT_124259	_	_
gene8114	801	2	0.13	3	0.23	144	13.67	338	26.11	6.628746936	2.961560499	3.29E-26	4.47E-24	Ups	M419DRAFT_88800	_	cellular_component:integral component of membrane(GO:0016021);biological_process:response to stress(GO:0006950)
gene4074	2275	205	4.68	106	2.83	1000	33.42	1763	47.95	3.309292577	5.609516857	4.42E-26	5.93E-24	Ups	M419DRAFT_98355	_	_
gene3149	703	740	54.64	1114	96.19	62	6.71	60	5.28	-3.782292249	4.902686171	4.50E-26	5.95E-24	Down	M419DRAFT_122685	_	_
gene4140	1701	72	2.2	99	3.53	684	30.58	861	31.32	3.3109486	4.797277507	4.86E-26	6.34E-24	Ups	M419DRAFT_78283	_	_
gene9949	1305	3413	135.77	3146	146.33	331	19.29	505	23.94	-2.830704043	6.779149529	1.29E-25	1.66E-23	Down	M419DRAFT_135123	K01900	_
gene1245	1302	37259	1485.54	18646	869.3	1510	88.19	1944	92.39	-3.82822552	9.741212091	1.39E-25	1.76E-23	Down	M419DRAFT_23616	K01181	biological_process:xylan catabolic process(GO:0045493);molecular_function:endo-1,4-beta-xylanase activity(GO:0031176)
gene10035	1686	2029	62.47	1420	51.12	152	6.86	278	10.2	-2.856338694	5.834409946	1.82E-25	2.28E-23	Down	M419DRAFT_93634	_	_
gene9957	1630	642	20.45	559	20.82	3591	167.52	4772	181.15	2.953069777	7.263481759	1.87E-25	2.32E-23	Ups	M419DRAFT_105256	_	_
gene4143	3315	35	0.55	51	0.93	467	10.71	508	9.48	3.648188257	4.117419573	2.53E-25	3.10E-23	Ups	M419DRAFT_77957	_	_
gene8944	1161	855	38.23	1137	59.45	28	1.83	81	4.32	-4.098699697	4.978706149	3.21E-25	3.88E-23	Down	M419DRAFT_12465	_	_
gene7915	2679	1062	20.58	880	19.94	122	3.46	113	2.61	-2.866602208	5.018809844	7.02E-25	8.38E-23	Down	M419DRAFT_87764	K18637	_
gene3436	1570	3234	106.93	1680	64.95	84	4.07	27	1.06	-5.199497608	6.180368033	7.40E-25	8.72E-23	Down	M419DRAFT_24454	_	cellular_component:membrane(GO:0016020)
gene2303	360	1161	167.41	654	110.27	70	14.79	47	8.08	-3.734838789	4.820392372	1.31E-24	1.53E-22	Down	M419DRAFT_72966	_	_
gene5825	627	3128	258.98	1882	182.2	101	12.25	268	26.45	-3.630097195	6.288615022	1.42E-24	1.64E-22	Down	M419DRAFT_82984	_	_
gene7983	522	431	42.86	351	40.82	1623	236.42	2304	273.11	2.480270504	6.231296301	1.58E-24	1.79E-22	Ups	M419DRAFT_52603	_	_
gene1347	1725	4909	147.73	2656	93.46	324	14.28	444	15.93	-3.120240102	6.921015122	3.25E-24	3.65E-22	Down	M419DRAFT_106991	_	_
gene6198	804	762	49.2	499	37.67	53	5.01	67	5.16	-3.216758814	4.349126236	3.28E-24	3.65E-22	Down	M419DRAFT_10024	_	_
gene5399	213	2009	489.63	2097	597.61	295	105.31	295	85.7	-2.635847793	6.137846384	4.70E-24	5.17E-22	Down	M419DRAFT_130794	_	_
gene902	771	961	64.7	541	42.59	57	5.62	75	6.02	-3.325399678	4.580911392	5.12E-24	5.57E-22	Down	M419DRAFT_126474	_	_
gene9528	2106	5163	127.26	3948	113.79	365	13.18	221	6.49	-3.74128926	7.156240598	6.30E-24	6.77E-22	Down	M419DRAFT_26906	_	_
gene4940	1644	165	5.21	382	14.1	21485	993.72	10682	402.05	6.048894151	9.124842125	6.96E-24	7.40E-22	Ups	M419DRAFT_79819	_	_
gene3081	993	913	47.73	631	38.57	70	5.36	102	6.36	-3.001245271	4.663595449	9.89E-24	1.04E-21	Down	M419DRAFT_75688	_	_
gene4870	1077	172	8.29	142	8	740	52.25	1128	64.81	2.71827028	5.122027581	1.02E-23	1.06E-21	Ups	M419DRAFT_52104	_	_
gene2500	858	26	1.57	63	4.46	4771	422.82	1736	125.2	6.383674538	6.833491026	2.68E-23	2.76E-21	Ups	M419DRAFT_6724	_	_
gene7190	1393	463	17.25	225	9.8	9	0.49	14	0.62	-4.704130461	3.380723417	3.29E-23	3.36E-21	Down	M419DRAFT_138427	_	_
gene3836	1428	2667	96.95	1625	69.08	291	15.5	303	13.13	-2.660956998	6.166544984	4.02E-23	4.06E-21	Down	M419DRAFT_7882	_	_
gene8029	885	21518	1262.18	28863	1979.68	224332	19274.34	300415	21004.32	3.507620506	13.18015446	1.49E-22	1.49E-20	Ups	M419DRAFT_88458	_	_
gene8880	559	2164	200.96	1572	170.7	272	37	358	39.63	-2.402206145	6.014877275	1.92E-22	1.90E-20	Down	M419DRAFT_139153	_	_
gene7551	1440	451	16.26	295	12.44	1537	81.16	2441	104.89	2.570535884	6.228173773	2.03E-22	1.98E-20	Ups	M419DRAFT_87089	_	_
gene932	1380	68797	2587.94	38638	1699.54	3886	214.12	5414	242.76	-3.354193035	10.72636095	5.23E-22	5.07E-20	Down	M419DRAFT_5304	K19357	biological_process:carbohydrate metabolic process(GO:0005975);cellular_component:extracellular region(GO:0005576);molecular_function:cellulase activity(GO:0008810);molecular_function:cellulose binding(GO:0030248)
gene3785	825	7514	472.8	6905	508.05	831	76.59	798	59.85	-2.971325114	7.897697413	6.26E-22	6.00E-20	Down	M419DRAFT_109667	_	_
gene4431	1401	4844	179.49	1678	72.7	79	4.29	25	1.1	-5.677200793	6.555959516	6.48E-22	6.16E-20	Down	M419DRAFT_79239	_	_
gene4852	1212	33	1.41	32	1.6	272	17.06	535	27.31	3.751573451	3.797849477	6.74E-22	6.35E-20	Ups	M419DRAFT_80007	K01266	_
gene8553	991	2031	106.39	979	59.97	56	4.3	148	9.24	-3.734189694	5.536432455	7.28E-22	6.78E-20	Down	M419DRAFT_103726	_	_
gene3955	4311	1693	20.39	1669	23.5	10228	180.4	13637	195.74	2.97321792	8.773380946	7.50E-22	6.92E-20	Ups	M419DRAFT_78645	_	_
gene5541	476	3245	353.89	2477	315.88	317	50.64	572	74.36	-2.545298068	6.609455073	7.60E-22	6.95E-20	Down	M419DRAFT_100282	_	_
gene4996	3128	7011	116.35	4543	88.16	648	15.75	624	12.34	-2.988066173	7.555734825	9.72E-22	8.81E-20	Down	M419DRAFT_25104	_	_
gene9364	975	34	1.81	29	1.81	293	22.85	339	21.51	3.486135108	3.5022215	1.58E-21	1.42E-19	Ups	M419DRAFT_91820	_	_
gene3694	2654	4101	80.21	2450	56.04	436	12.49	482	11.24	-2.645659278	6.776108358	4.16E-21	3.70E-19	Down	M419DRAFT_109567	_	_
gene807	759	1981	135.49	1117	89.33	205	20.54	173	14.1	-2.824516439	5.672493688	4.49E-21	3.96E-19	Down	M419DRAFT_70202	_	_
gene9329	1305	1278	50.84	1525	70.93	206	12	196	9.29	-2.643325473	5.595529886	5.12E-21	4.48E-19	Down	M419DRAFT_39450	_	_
gene3956	1263	159	6.54	127	6.1	749	45.09	773	37.87	2.587475019	4.873267116	6.98E-21	6.05E-19	Ups	M419DRAFT_77522	_	_
gene8192	4254	336	4.1	381	5.44	1823	32.59	1795	26.11	2.49630012	6.138226061	8.26E-21	7.09E-19	Ups	M419DRAFT_11806	_	_
gene1397	750	109	7.54	86	6.96	476	48.26	798	65.84	2.848201571	4.548216209	1.10E-20	9.38E-19	Ups	M419DRAFT_71873	_	_
gene5211	996	643	33.51	543	33.09	2833	216.28	2922	181.53	2.4529267	6.810460165	1.70E-20	1.43E-18	Ups	M419DRAFT_130611	_	_
gene7324	1218	245	10.44	258	12.86	1023	63.86	1308	66.45	2.358399819	5.506918667	1.92E-20	1.61E-18	Ups	M419DRAFT_37746	_	_
gene969	1146	399	18.07	356	18.86	1394	92.49	2613	141.09	2.534805684	6.232197929	1.94E-20	1.61E-18	Ups	M419DRAFT_5334	_	_
gene517	282	351	64.61	295	63.5	25	6.74	24	5.27	-3.54314705	3.382384627	2.04E-20	1.68E-18	Down	M419DRAFT_54777	_	_
gene9882	848	2466	150.96	733	52.47	28	2.51	80	5.84	-4.716512765	5.550424954	3.34E-20	2.72E-18	Down	M419DRAFT_27044	_	_
gene1529	2004	190	4.92	280	8.48	1156	43.86	1964	60.64	2.837505627	5.838120071	4.20E-20	3.40E-18	Ups	M419DRAFT_5852	_	_
gene4999	1146	206	9.33	168	8.9	722	47.91	1051	56.75	2.39490916	5.097308901	4.26E-20	3.42E-18	Ups	M419DRAFT_8938	_	_
gene5710	2577	3339	67.26	2078	48.95	328	9.68	196	4.71	-3.140270485	6.446365643	4.57E-20	3.64E-18	Down	M419DRAFT_9579	K09448	_
gene3120	700	3114	230.93	2137	185.31	461	50.08	419	37.04	-2.381877067	6.504972734	4.90E-20	3.87E-18	Down	M419DRAFT_108979	_	_
gene1650	835	1709	106.25	1274	92.61	250	22.77	195	14.45	-2.545453554	5.671496682	8.84E-20	6.92E-18	Down	M419DRAFT_122177	_	_
gene4037	2037	450	11.47	425	12.66	1502	56.07	2242	68.1	2.237479922	6.198603879	9.33E-20	7.25E-18	Ups	M419DRAFT_77820	K18667	_
gene6254	1217	1648	70.3	1389	69.28	149	9.31	312	15.86	-2.592366787	5.696771413	1.09E-19	8.40E-18	Down	M419DRAFT_112810	_	_
gene1458	324	317	50.79	255	47.77	983	230.7	1662	317.41	2.349164814	5.669940773	1.52E-19	1.16E-17	Ups	M419DRAFT_5778	_	_
gene2985	1335	151	5.87	94	4.27	2	0.11	1	0.05	-6.06061114	1.916856914	1.74E-19	1.31E-17	Down	M419DRAFT_75664	_	_
gene1112	1329	1271	49.65	831	37.96	137	7.84	195	9.08	-2.494935572	5.167956019	1.74E-19	1.31E-17	Down	M419DRAFT_67561	_	_
gene2761	1506	33	1.14	33	1.33	290	14.64	1020	41.91	4.388935999	4.422663159	1.78E-19	1.33E-17	Ups	M419DRAFT_128263	_	_
gene3844	4389	752	8.89	820	11.34	4304	74.57	4608	64.96	2.659719934	7.40832269	2.45E-19	1.82E-17	Ups	M419DRAFT_77141	_	biological_process:cellular process(GO:0009987);biological_process:transport(GO:0006810);molecular_function:ATPase activity(GO:0016887);molecular_function:nucleotide binding(GO:0000166)
gene5227	459	798	90.25	298	39.41	28	4.64	32	4.31	-3.976412026	4.063405942	2.67E-19	1.97E-17	Down	M419DRAFT_9145	_	_
gene4549	1893	267	7.32	207	6.64	853	34.26	1434	46.87	2.412724114	5.450637501	3.03E-19	2.21E-17	Ups	M419DRAFT_129980	_	_
gene5381	2196	782	18.49	1253	34.63	94	3.25	134	3.78	-3.041993312	5.102916483	4.52E-19	3.28E-17	Down	M419DRAFT_100056	_	_
gene2465	1257	232078	9584.36	138444	6685.52	19336	1169.67	21019	1034.68	-3.007459201	12.55029177	6.72E-19	4.84E-17	Down	M419DRAFT_72489	K01179	molecular_function:cellulase activity(GO:0008810);molecular_function:cellulose binding(GO:0030248);biological_process:cellulose catabolic process(GO:0030245);cellular_component:extracellular region(GO:0005576)
gene970	507	239	24.47	194	23.23	788	118.18	1183	144.38	2.334432716	5.257340782	1.20E-18	8.57E-17	Ups	M419DRAFT_5335	_	_
gene3558	840	156	9.64	127	9.18	628	56.85	1523	112.19	3.039927877	5.254915551	1.56E-18	1.10E-16	Ups	M419DRAFT_77048	_	_
gene586	2856	82	1.49	80	1.7	490	13.05	477	10.33	2.747073204	4.20299598	1.61E-18	1.13E-16	Ups	M419DRAFT_4992	_	_
gene9747	1116	481	22.37	466	25.35	1661	113.17	3432	190.29	2.542261257	6.569964405	2.08E-18	1.45E-16	Ups	M419DRAFT_92897	K00641	_
gene5377	1836	1849	52.28	1075	35.54	229	9.48	187	6.3	-2.602252141	5.620385923	2.35E-18	1.63E-16	Down	M419DRAFT_9281	_	_
gene4141	747	40	2.78	89	7.23	666	67.79	680	56.33	3.511483922	4.59667289	2.42E-18	1.67E-16	Ups	M419DRAFT_78321	_	_
gene3327	1950	599	15.95	472	14.69	1788	69.72	2044	64.86	2.00936536	6.294425828	3.37E-18	2.31E-16	Ups	M419DRAFT_128797	_	_
gene8227	1719	61	1.84	52	1.84	303	13.4	490	17.64	2.949423608	3.857893317	3.41E-18	2.31E-16	Ups	M419DRAFT_38522	_	_
gene8058	1359	26	0.99	31	1.38	224	12.53	327	14.89	3.403875319	3.297766155	3.42E-18	2.31E-16	Ups	M419DRAFT_88239	_	_
gene907	1132	178	8.16	236	12.65	940	63.14	1169	63.9	2.484773032	5.345032169	3.84E-18	2.58E-16	Ups	M419DRAFT_106452	_	_
gene6552	2020	284	7.3	274	8.23	1096	41.26	1158	35.47	2.178922356	5.503418768	6.24E-18	4.15E-16	Ups	M419DRAFT_142164	K03305	_
gene4953	693	165	12.36	148	12.96	590	64.74	903	80.63	2.395310996	4.846446731	7.33E-18	4.85E-16	Ups	M419DRAFT_35762	K00799	_
gene7867	801	1990	128.97	1455	110.26	228	21.64	116	8.96	-3.095082562	5.809362978	1.17E-17	7.66E-16	Down	M419DRAFT_133145	_	_
gene5239	3235	584	9.37	510	9.57	1653	38.85	2137	40.88	1.947903344	6.281870605	1.29E-17	8.38E-16	Ups	M419DRAFT_99875	K14536	_
gene2117	1419	84357	3086.05	55530	2375.43	8609	461.32	9560	416.87	-2.760818427	11.18026778	1.44E-17	9.31E-16	Down	M419DRAFT_122377	K19355	biological_process:carbohydrate metabolic process(GO:0005975);cellular_component:extracellular region(GO:0005576);molecular_function:cellulose binding(GO:0030248);molecular_function:mannan endo-1,4-beta-mannosidase activity(GO:0016985)
gene8218	2196	97	2.29	114	3.15	501	17.35	625	17.61	2.558849075	4.430567862	1.90E-17	1.22E-15	Ups	M419DRAFT_103373	_	_
gene623	627	89	7.37	49	4.74	412	49.96	452	44.61	2.831928978	4.021083514	2.87E-17	1.83E-15	Ups	M419DRAFT_67924	K06950	_
gene3533	1372	2055	77.75	1717	75.96	396	21.95	416	18.76	-2.042721442	6.100354337	3.13E-17	1.99E-15	Down	M419DRAFT_97768	_	_
gene7225	729	36	2.56	24	2	205	21.38	471	39.98	3.615100599	3.544146371	4.11E-17	2.59E-15	Ups	M419DRAFT_86248	_	_
gene8219	1979	3071	80.56	1564	47.97	289	11.1	175	5.47	-3.080168174	6.216988088	4.33E-17	2.72E-15	Down	M419DRAFT_142761	_	_
gene2454	1032	10247	515.44	7149	420.5	1239	91.29	1402	84.06	-2.540634366	8.207361514	7.89E-17	4.92E-15	Down	M419DRAFT_127981	_	_
gene2275	1172	302	13.38	278	14.4	906	58.78	1344	70.96	2.098117358	5.490882137	8.28E-17	5.13E-15	Ups	M419DRAFT_136279	_	_
gene5187	1527	2052	69.76	1650	65.59	293	14.59	483	19.57	-2.109869191	6.057891308	9.04E-17	5.56E-15	Down	M419DRAFT_123550	K00457	_
gene9560	1020	96	4.89	76	4.52	364	27.14	726	44.04	2.791921676	4.319480047	9.88E-17	6.03E-15	Ups	M419DRAFT_12994	_	_
gene6576	520	1740	173.7	1406	164.13	294	42.99	198	23.56	-2.471609536	5.763680358	9.93E-17	6.03E-15	Down	M419DRAFT_119876	_	_
gene9940	620	7688	643.7	6107	597.91	1060	130	1232	122.96	-2.420275043	7.898986088	1.01E-16	6.10E-15	Down	M419DRAFT_125562	_	_
gene5400	651	13423	1070.37	12576	1172.62	1959	228.82	2026	192.57	-2.537745942	8.804880002	1.28E-16	7.69E-15	Down	M419DRAFT_130795	_	_
gene3877	330	75	11.8	101	18.58	657	151.39	516	96.75	2.906131295	4.476596508	1.62E-16	9.66E-15	Ups	M419DRAFT_49988	_	_
gene3370	724	194	13.91	145	12.16	577	60.6	1020	87.17	2.376356623	4.936084488	1.67E-16	9.93E-15	Ups	M419DRAFT_97635	_	_
gene6717	1248	2327	96.79	1718	83.56	419	25.53	352	17.45	-2.195143855	6.16535536	1.76E-16	1.04E-14	Down	M419DRAFT_41630	_	_
gene10000	1380	17652	664.02	9188	404.15	675	37.19	1647	73.85	-3.390108135	8.718417671	2.17E-16	1.27E-14	Down	M419DRAFT_93498	_	_
gene3470	1851	2230	62.54	1659	54.4	421	17.29	453	15.14	-1.975418976	6.150785106	2.43E-16	1.41E-14	Down	M419DRAFT_77303	_	_
gene8738	419	50	6.19	82	11.88	441	80.03	1497	221.07	3.932277923	5.011402552	2.43E-16	1.41E-14	Ups	M419DRAFT_125009	_	_
gene7380	956	114	6.19	250	15.87	1263	100.46	3180	205.83	3.667308777	6.240930982	2.88E-16	1.66E-14	Ups	M419DRAFT_138500	_	_
gene6983	856	34609	2098.84	19575	1388.11	1895	168.33	3942	284.95	-3.068113144	9.767303067	2.92E-16	1.67E-14	Down	M419DRAFT_25940	K01179	biological_process:carbohydrate metabolic process(GO:0005975);cellular_component:extracellular region(GO:0005576);molecular_function:cellulase activity(GO:0008810);molecular_function:cellulose binding(GO:0030248)
gene8951	1504	2734	94.37	1689	68.17	437	22.09	379	15.59	-2.23381304	6.27671264	2.95E-16	1.68E-14	Down	M419DRAFT_104234	_	_
gene3083	588	571	50.41	358	36.96	12	1.55	51	5.37	-3.754396014	3.866317025	3.03E-16	1.71E-14	Down	M419DRAFT_34165	_	_
gene8480	1050	285	14.09	312	18.04	1278	92.55	1160	68.36	2.199010609	5.624167571	3.45E-16	1.94E-14	Ups	M419DRAFT_51868	_	_
gene9541	1896	1280	35.05	875	28.01	163	6.54	251	8.19	-2.22051934	5.250584517	3.60E-16	2.01E-14	Down	M419DRAFT_139407	K01114	_
gene1028	2910	2422	43.21	3297	68.77	16848	440.24	19099	406.11	2.790957828	9.398430074	4.09E-16	2.28E-14	Ups	M419DRAFT_135691	_	_
gene577	582	5537	493.87	5697	594.18	919	120.07	820	87.18	-2.518296789	7.603583027	4.36E-16	2.41E-14	Down	M419DRAFT_126155	_	_
gene9901	1737	39	1.17	35	1.22	211	9.24	433	15.42	3.239884181	3.513962456	5.18E-16	2.85E-14	Ups	M419DRAFT_93273	_	_
gene3495	3333	86	1.34	96	1.75	381	8.69	594	11.03	2.550857594	4.209143605	6.26E-16	3.40E-14	Ups	M419DRAFT_77290	_	_
gene4057	351	2214	327.44	804	139.04	158	34.23	149	26.27	-3.07013426	5.583901714	6.26E-16	3.40E-14	Down	M419DRAFT_46978	_	_
gene1717	703	2444	180.47	2253	194.54	545	58.95	610	53.69	-1.86099357	6.459028856	6.54E-16	3.54E-14	Down	M419DRAFT_107505	_	_
gene8019	636	9419	768.8	8613	822.04	1336	159.73	1724	167.73	-2.406097233	8.2958341	7.75E-16	4.17E-14	Down	M419DRAFT_124750	_	_
gene2474	1720	590327	17816.75	384300	13562.45	66672	2947.45	58231	2094.86	-2.761200767	13.98004572	8.74E-16	4.67E-14	Down	M419DRAFT_122470	_	molecular_function:hydrolase activity, hydrolyzing O-glycosyl compounds(GO:0004553);molecular_function:cellulose binding(GO:0030248);biological_process:cellulose catabolic process(GO:0030245);cellular_component:extracellular region(GO:0005576)
gene1029	1662	2440	76.21	2401	87.69	324	14.82	651	24.24	-2.1935712	6.440668034	1.15E-15	6.11E-14	Down	M419DRAFT_68698	_	_
gene8590	1242	114	4.76	142	6.94	526	32.2	1304	64.97	2.927640585	5.033930699	1.22E-15	6.45E-14	Ups	M419DRAFT_142900	K01455	_
gene3593	1590	285	9.3	397	15.16	2228	106.55	1603	62.38	2.662466159	6.219895789	1.25E-15	6.58E-14	Ups	M419DRAFT_140931	_	_
gene690	249	3525	734.89	1336	325.69	212	64.74	105	26.09	-3.669757325	6.218252361	1.34E-15	7.01E-14	Down	M419DRAFT_5086	_	_
gene5984	2501	1796	37.28	1061	25.75	251	7.63	180	4.45	-2.50947848	5.601401283	1.38E-15	7.19E-14	Down	M419DRAFT_100837	K01180	_
gene1057	807	923	59.37	728	54.76	162	15.26	175	13.42	-2.118491013	4.895358783	1.46E-15	7.58E-14	Down	M419DRAFT_106623	_	_
gene4609	1062	23281	1138	17371	992.88	3177	227.47	3026	176.31	-2.524226877	9.43781871	1.54E-15	7.92E-14	Down	M419DRAFT_79514	_	_
gene5910	5057	2393	24.56	2709	32.52	10935	164.42	18771	229.68	2.660194785	9.109350486	1.70E-15	8.69E-14	Ups	M419DRAFT_25505	_	_
gene8575	979	21	1.11	11	0.68	2372	184.23	326	20.6	6.694823522	5.59972405	2.03E-15	1.03E-13	Ups	M419DRAFT_26551	_	_
gene1469	399	141	18.34	205	31.19	836	159.32	854	132.44	2.433980259	5.048344121	2.46E-15	1.25E-13	Ups	M419DRAFT_127022	_	_
gene5077	624	1183	98.42	326	31.71	10	1.22	42	4.16	-4.691591863	4.472214102	2.55E-15	1.29E-13	Down	M419DRAFT_130484	_	_
gene2536	1014	516	26.42	501	29.99	40	3	96	5.86	-2.783878239	4.110171539	3.16E-15	1.58E-13	Down	M419DRAFT_33711	_	_
gene1082	739	77	5.41	126	10.35	1532	157.63	709	59.37	3.659183005	5.373929933	3.56E-15	1.78E-13	Ups	M419DRAFT_95040	_	_
gene8217	2484	161	3.36	258	6.3	1020	31.22	1137	28.32	2.497671858	5.383579457	3.76E-15	1.87E-13	Ups	M419DRAFT_55114	_	_
gene3326	1284	68	2.75	59	2.79	348	20.61	1513	72.91	3.948181903	4.939395241	3.83E-15	1.89E-13	Ups	M419DRAFT_75378	K08254	_
gene8890	816	2155	137.09	3108	231.2	304	28.33	572	43.37	-2.487056669	6.535219922	3.90E-15	1.92E-13	Down	M419DRAFT_39091	_	_
gene8271	642	1091	88.22	546	51.62	43	5.09	120	11.57	-3.183154653	4.710566218	3.98E-15	1.95E-13	Down	M419DRAFT_88887	K05972	_
gene5567	2677	58544	1135.27	46166	1046.82	7976	226.55	6362	147.05	-2.670337701	10.78517247	4.12E-15	2.01E-13	Down	M419DRAFT_111943	K18578	_
gene8839	783	394	26.12	226	17.52	14	1.36	37	2.92	-3.448191147	3.310433241	5.08E-15	2.46E-13	Down	M419DRAFT_90483	_	_
gene9955	990	869	45.57	821	50.34	153	11.75	214	13.38	-2.056026379	4.950577995	5.12E-15	2.47E-13	Down	M419DRAFT_93406	K01899	_
gene7140	759	2364	161.69	2359	188.66	10928	1094.79	11331	923.75	2.400751877	8.769306861	5.45E-15	2.61E-13	Ups	M419DRAFT_10865	K00799	molecular_function:transferase activity(GO:0016740)
gene4399	2788	3987	74.24	3001	65.34	705	19.23	741	16.45	-2.093088293	6.972256808	7.03E-15	3.35E-13	Down	M419DRAFT_98836	_	_
gene2787	717	7	0.51	8	0.68	90	9.54	117	10.1	3.914782375	1.874150019	8.09E-15	3.84E-13	Ups	M419DRAFT_6964	_	_
gene10022	1053	811	39.98	711	40.99	2135	154.17	2827	166.12	1.858256916	6.687391915	9.14E-15	4.32E-13	Ups	M419DRAFT_13375	_	_
gene6551	566	88	8.07	104	11.15	390	52.39	542	59.25	2.414147449	4.17319922	9.29E-15	4.37E-13	Ups	M419DRAFT_124154	_	_
gene2760	1308	107	4.25	102	4.73	495	28.78	2050	96.98	3.679223533	5.409571862	1.04E-14	4.86E-13	Ups	M419DRAFT_96972	_	_
gene6417	1563	477	15.84	478	18.56	1493	72.63	1655	65.52	1.879913767	6.040220533	1.05E-14	4.90E-13	Ups	M419DRAFT_37000	_	_
gene2629	540	49	4.71	36	4.05	211	29.71	412	47.21	3.004447695	3.493675786	1.07E-14	4.96E-13	Ups	M419DRAFT_62080	_	_
gene7181	705	27	1.99	18	1.55	148	15.96	217	19.05	3.169092552	2.730372653	1.11E-14	5.12E-13	Ups	M419DRAFT_102247	_	_
gene7110	810	3818	244.69	2418	181.2	591	55.48	698	53.32	-2.093049892	6.798099086	1.14E-14	5.24E-13	Down	M419DRAFT_132428	_	_
gene6200	2104	3325	82.04	2388	68.89	593	21.43	770	22.65	-1.900426141	6.717722602	1.31E-14	6.00E-13	Down	M419DRAFT_101105	_	_
gene3114	6618	1709	13.41	1482	13.59	348	4	474	4.43	-1.803952816	5.911192646	1.54E-14	7.02E-13	Down	M419DRAFT_75584	_	biological_process:metabolic process(GO:0008152);molecular_function:binding(GO:0005488);molecular_function:transferase activity(GO:0016740)
gene8003	62640	854	0.71	800	0.78	158	0.19	213	0.21	-2.006520931	4.928887396	1.81E-14	8.19E-13	Down	M419DRAFT_88360	_	molecular_function:phosphopantetheine binding(GO:0031177);biological_process:metabolic process(GO:0008152);molecular_function:L-aminoadipate-semialdehyde dehydrogenase activity(GO:0004043);molecular_function:nucleotide binding(GO:0000166);molecular_function:transferase activity(GO:0016740)
gene681	3246	311	4.97	278	5.2	852	19.96	1162	22.15	1.923784965	5.372112663	1.82E-14	8.21E-13	Ups	M419DRAFT_70020	K14338	_
gene7326	1317	18	0.71	24	1.11	160	9.24	587	27.58	4.214715403	3.624802844	1.97E-14	8.84E-13	Ups	M419DRAFT_138482	_	_
gene4522	480	1493	161.47	1314	166.17	339	53.7	301	38.8	-1.951451555	5.696724755	1.98E-14	8.84E-13	Down	M419DRAFT_8520	_	_
gene7831	1671	1487	46.2	1743	63.32	10501	477.84	8119	300.65	2.703913422	8.489665894	2.06E-14	9.18E-13	Ups	M419DRAFT_87945	K01739	_
gene6896	750	40	2.77	46	3.72	222	22.51	343	28.3	2.844490564	3.388059486	2.27E-14	1.00E-12	Ups	M419DRAFT_53025	_	_
gene2718	510	11	1.12	7	0.83	87	12.97	132	16.02	3.738691612	1.956189429	2.28E-14	1.01E-12	Ups	M419DRAFT_74787	_	_
gene9314	2370	1931	42.3	614	15.73	121	3.88	103	2.69	-3.265574184	5.313762927	2.32E-14	1.02E-12	Down	M419DRAFT_139298	_	_
gene4561	881	5940	350.01	1691	116.51	302	26.07	310	21.77	-3.406803552	6.874551855	2.39E-14	1.05E-12	Down	M419DRAFT_99054	_	_
gene8749	558	4	0.37	3	0.33	72	9.81	70	7.76	4.468696041	1.330354625	2.84E-14	1.24E-12	Ups	M419DRAFT_134004	_	_
gene3823	1577	5924	195.01	4671	179.79	982	47.35	769	30.17	-2.398287388	7.521671582	2.94E-14	1.27E-12	Down	M419DRAFT_136860	K09472	_
gene2338	6369	113	0.92	147	1.4	690	8.24	600	5.83	2.474268366	4.664680257	3.02E-14	1.30E-12	Ups	M419DRAFT_73011	_	_
gene9087	432	12302	1478.28	10879	1528.63	1936	340.76	1498	214.56	-2.561754496	8.632472041	3.70E-14	1.59E-12	Down	M419DRAFT_134325	_	_
gene3726	1491	3311	115.28	2275	92.62	472	24.07	244	10.13	-2.729286468	6.543721391	5.19E-14	2.22E-12	Down	M419DRAFT_76722	_	_
gene7794	762	721	49.12	295	23.5	38	3.79	13	1.06	-4.044235213	3.956669046	5.32E-14	2.27E-12	Down	M419DRAFT_87383	_	_
gene946	330	72	11.33	36	6.62	0	0	0	0	-8.654924939	0.785242891	5.93E-14	2.51E-12	Down	M419DRAFT_68936	_	_
gene2399	1080	167	8.03	99	5.56	452	31.82	782	44.8	2.366884801	4.568096332	6.31E-14	2.66E-12	Ups	M419DRAFT_72306	_	_
gene5909	2379	1308	28.54	1243	31.72	4404	140.76	8996	233.98	2.509783805	7.970223395	6.63E-14	2.79E-12	Ups	M419DRAFT_131271	_	_
gene6631	741	5151	360.86	4230	346.51	806	82.71	1172	97.87	-2.095047593	7.401302974	6.91E-14	2.89E-12	Down	M419DRAFT_113236	_	_
gene2494	969	2098	112.39	1136	71.16	108	8.47	312	19.92	-2.812436792	5.732729357	8.24E-14	3.43E-12	Down	M419DRAFT_118070	_	_
gene9213	780	202	13.44	177	13.77	21	2.05	17	1.35	-3.13501412	2.66694441	1.03E-13	4.25E-12	Down	M419DRAFT_91584	_	_
gene3625	1053	1089	53.69	685	39.49	184	13.29	182	10.69	-2.084043823	4.992135519	1.26E-13	5.20E-12	Down	M419DRAFT_97870	_	_
gene986	978	4846	257.22	3505	217.54	682	53.02	1063	67.26	-2.105466857	7.224148042	1.64E-13	6.76E-12	Down	M419DRAFT_106509	_	_
gene8390	1070	6209	301.23	1636	92.81	113	8.03	326	18.85	-3.993266196	6.868983976	1.82E-13	7.45E-12	Down	M419DRAFT_26479	_	_
gene3589	882	259	15.24	125	8.6	14	1.21	8	0.56	-3.892732028	2.599038819	1.83E-13	7.45E-12	Down	M419DRAFT_7656	_	_
gene9594	815	117	7.45	101	7.52	442	41.24	443	33.63	2.194776408	4.158417536	2.32E-13	9.40E-12	Ups	M419DRAFT_26930	_	_
gene1194	855	768	46.63	610	43.31	1660	147.63	2836	205.24	1.846287662	6.529069751	2.59E-13	1.05E-11	Ups	M419DRAFT_5539	_	_
gene1427	1348	6607	254.44	4097	184.49	838	47.27	490	22.49	-2.777105876	7.468254737	2.65E-13	1.07E-11	Down	M419DRAFT_23689	_	_
gene3108	2069	26306	660.02	23629	693.24	3920	144.06	2368	70.82	-2.77913912	9.710641446	2.82E-13	1.13E-11	Down	M419DRAFT_97355	_	_
gene502	879	1606	94.85	1207	83.35	352	30.45	403	28.37	-1.724366901	5.739662449	2.94E-13	1.17E-11	Down	M419DRAFT_68617	_	_
gene9154	1686	1539	47.39	1111	40	300	13.53	398	14.61	-1.759224086	5.643327951	2.99E-13	1.19E-11	Down	M419DRAFT_134387	_	_
gene7256	834	1035	64.42	719	52.33	184	16.78	133	9.87	-2.260066029	4.950081101	2.99E-13	1.19E-11	Down	M419DRAFT_124417	_	_
gene369	1120	227	10.52	187	10.13	628	42.64	764	42.21	1.912001157	4.85108825	3.02E-13	1.19E-11	Ups	M419DRAFT_94171	K10669	_
gene6409	339	1811	277.32	1108	198.4	338	75.81	329	60.05	-1.933186397	5.735525302	3.19E-13	1.25E-11	Down	M419DRAFT_84358	_	_
gene587	813	52	3.32	58	4.33	252	23.57	327	24.89	2.538643561	3.475816318	3.34E-13	1.31E-11	Ups	M419DRAFT_67644	_	_
gene8546	1656	561	17.59	524	19.21	1469	67.45	1719	64.23	1.713912911	6.091466947	3.46E-13	1.35E-11	Ups	M419DRAFT_89865	_	_
gene8345	1281	833	33.76	747	35.4	157	9.32	223	10.77	-1.90675712	4.880851657	4.59E-13	1.78E-11	Down	M419DRAFT_89200	K00306	_
gene3735	888	1148	67.11	1369	93.58	292	25	304	21.18	-1.925588477	5.562807565	5.08E-13	1.97E-11	Down	M419DRAFT_129186	_	_
gene7109	457	915	103.94	614	81.55	155	25.79	185	25.05	-1.99199226	4.800222003	5.22E-13	2.01E-11	Down	M419DRAFT_124370	_	_
gene9119	1536	1058	35.76	636	25.13	175	8.66	169	6.81	-2.102714537	4.919947368	5.31E-13	2.04E-11	Down	M419DRAFT_91130	_	_
gene212	717	4661	337.46	4173	353.29	14555	1543.56	23013	1986.02	2.227058566	9.521495773	5.54E-13	2.12E-11	Ups	M419DRAFT_70029	_	_
gene7378	705	7	0.52	8	0.69	76	8.2	250	21.94	4.506592206	2.437703247	5.77E-13	2.20E-11	Ups	M419DRAFT_86496	_	_
gene9004	1158	151	6.77	90	4.72	417	27.38	555	29.66	2.182913201	4.274871814	5.92E-13	2.25E-11	Ups	M419DRAFT_39190	K13413	_
gene578	1254	304	12.58	233	11.28	37	2.24	39	1.92	-2.64313535	3.208045171	5.94E-13	2.25E-11	Down	M419DRAFT_69375	_	_
gene2433	1353	187	7.17	112	5.02	11	0.62	14	0.64	-3.389646043	2.293495804	6.05E-13	2.28E-11	Down	M419DRAFT_72993	_	_
gene5993	3105	742	12.41	657	12.84	1613	39.5	2396	47.75	1.663127987	6.415987865	6.20E-13	2.33E-11	Ups	M419DRAFT_100846	_	_
gene3408	1032	423	21.28	196	11.53	32	2.36	25	1.5	-3.218488851	3.319648935	6.66E-13	2.49E-11	Down	M419DRAFT_7503	_	biological_process:carbohydrate metabolic process(GO:0005975);molecular_function:hydrolase activity, hydrolyzing O-glycosyl compounds(GO:0004553)
gene2030	863	459	27.61	526	37	1618	142.56	1591	114.07	1.86430453	6.080239812	9.55E-13	3.55E-11	Ups	M419DRAFT_107912	_	_
gene5313	1210	3429	147.11	1529	76.7	382	24.01	215	10.99	-2.800575357	6.338836275	1.07E-12	3.98E-11	Down	M419DRAFT_99979	_	_
gene5836	701	775	57.39	690	59.75	1692	183.53	2422	213.79	1.636330586	6.462457881	1.13E-12	4.17E-11	Ups	M419DRAFT_25468	_	_
gene4263	791	445	29.2	370	28.39	1001	96.23	1333	104.28	1.673782439	5.642051089	1.14E-12	4.19E-11	Ups	M419DRAFT_98583	K00670	_
gene4415	1270	557	22.77	599	28.63	1538	92.08	1898	92.47	1.718570655	6.1944556	1.16E-12	4.25E-11	Ups	M419DRAFT_98860	_	_
gene7387	804	312	20.14	278	20.99	45	4.26	34	2.62	-2.714344852	3.340616957	1.19E-12	4.34E-11	Down	M419DRAFT_132684	_	_
gene9933	1299	407	16.26	331	15.47	903	52.86	1284	61.16	1.719491864	5.532765297	1.21E-12	4.41E-11	Ups	M419DRAFT_105247	K01940	_
gene1095	1464	45	1.6	49	2.03	275	14.28	255	10.78	2.662267312	3.353794635	1.22E-12	4.41E-11	Ups	M419DRAFT_68256	_	_
gene9850	600	4	0.35	0	0	45	5.7	150	15.47	5.63773341	1.682053826	1.32E-12	4.76E-11	Ups	M419DRAFT_93163	_	_
gene1507	2258	489	11.24	479	12.88	1171	39.43	1566	42.91	1.64597382	5.878002952	1.33E-12	4.78E-11	Ups	M419DRAFT_135905	_	_
gene2733	972	63843	3409.66	34883	2178.43	6930	542.12	4096	260.75	-2.921231241	10.64714652	1.43E-12	5.13E-11	Down	M419DRAFT_122518	_	molecular_function:cellulase activity(GO:0008810);molecular_function:metal ion binding(GO:0046872);biological_process:cellulose catabolic process(GO:0030245);cellular_component:extracellular region(GO:0005576)
gene7528	741	49	3.43	29	2.38	179	18.37	393	32.82	3.006158109	3.364056858	1.44E-12	5.14E-11	Ups	M419DRAFT_87018	_	_
gene3448	1710	794	24.1	440	15.62	88	3.91	138	4.99	-2.277743226	4.430050638	1.45E-12	5.14E-11	Down	M419DRAFT_136712	_	_
gene2107	684	109	8.27	161	14.29	482	53.58	1112	100.6	2.647363243	4.875547674	1.45E-12	5.14E-11	Ups	M419DRAFT_72278	K00799	_
gene1309	815	432	27.52	402	29.94	40	3.73	9	0.68	-3.848297983	3.730259624	1.47E-12	5.18E-11	Down	M419DRAFT_135815	_	_
gene5700	908	420	24.01	296	19.79	59	4.94	46	3.13	-2.570678404	3.622394233	1.51E-12	5.32E-11	Down	M419DRAFT_100485	_	_
gene5540	573	126	11.42	65	6.89	4	0.53	5	0.54	-4.186195683	1.618391238	1.54E-12	5.40E-11	Down	M419DRAFT_111905	_	_
gene5023	879	1297	76.6	977	67.47	277	23.96	327	23.02	-1.741658619	5.429998226	1.57E-12	5.49E-11	Down	M419DRAFT_123486	_	_
gene2458	1536	103	3.48	73	2.88	6	0.3	5	0.2	-3.793937658	1.540573655	1.70E-12	5.93E-11	Down	M419DRAFT_72410	_	_
gene9497	162	140	44.86	101	37.84	11	5.16	5	1.91	-3.697398237	1.980971041	1.77E-12	6.14E-11	Down	M419DRAFT_12938	_	_
gene1132	4962	749	7.84	514	6.29	118	1.81	71	0.89	-2.521496198	4.437731402	1.85E-12	6.41E-11	Down	M419DRAFT_71530	_	_
gene2648	771	828	55.75	534	42.04	67	6.61	16	1.28	-3.768138232	4.41475565	2.03E-12	7.01E-11	Down	M419DRAFT_128163	_	_
gene6482	1545	500	16.8	428	16.82	1068	52.56	1598	64	1.66821869	5.826444744	2.07E-12	7.10E-11	Ups	M419DRAFT_84151	_	_
gene7641	1494	1307	45.41	684	27.79	174	8.86	236	9.77	-2.097242229	5.144697935	2.13E-12	7.28E-11	Down	M419DRAFT_124526	K01183	biological_process:carbohydrate metabolic process(GO:0005975);molecular_function:chitinase activity(GO:0004568);biological_process:chitin catabolic process(GO:0006032)
gene3043	1065	191	9.31	109	6.21	550	39.27	2351	136.59	3.373576911	5.620662025	2.49E-12	8.48E-11	Ups	M419DRAFT_34130	_	_
gene9529	288	108	19.47	69	14.54	5	1.32	6	1.29	-3.80411243	1.54307678	2.65E-12	8.99E-11	Down	M419DRAFT_92291	_	_
gene2204	756	2	0.14	1	0.08	36	3.62	74	6.06	5.211324751	0.921713935	2.80E-12	9.48E-11	Ups	M419DRAFT_73485	_	_
gene5412	336	312	48.2	198	35.77	35	7.92	28	5.16	-2.814548109	3.104185683	3.23E-12	1.09E-10	Down	M419DRAFT_81414	_	_
gene7555	1233	2532	106.6	1712	84.28	568	35.03	566	28.4	-1.714455395	6.327600758	3.26E-12	1.10E-10	Down	M419DRAFT_11235	_	_
gene8930	1482	104472	3659.45	70146	2873.1	16272	834.88	14209	593.26	-2.317209799	11.56662262	3.78E-12	1.27E-10	Down	M419DRAFT_104220	_	molecular_function:hydrolase activity, hydrolyzing O-glycosyl compounds(GO:0004553);biological_process:carbohydrate metabolic process(GO:0005975);cellular_component:extracellular region(GO:0005576);molecular_function:cellulose binding(GO:0030248)
gene1033	1359	680	25.97	389	17.38	98	5.48	99	4.51	-2.243445448	4.233072224	3.84E-12	1.28E-10	Down	M419DRAFT_68550	K00480	_
gene8288	900	3216	185.5	2011	135.63	529	44.69	290	19.94	-2.437625905	6.48421037	4.23E-12	1.41E-10	Down	M419DRAFT_89116	_	_
gene3606	1123	18451	852.91	12470	674.04	2931	198.46	3376	186.02	-2.114035316	9.105874253	4.41E-12	1.46E-10	Down	M419DRAFT_136770	_	biological_process:lipid metabolic process(GO:0006629);molecular_function:hydrolase activity, acting on ester bonds(GO:0016788)
gene4979	1195	902	39.18	350	17.78	73	4.65	99	5.13	-2.664285904	4.374807046	4.50E-12	1.49E-10	Down	M419DRAFT_25097	_	_
gene8494	771	143850	9685.45	116488	9171.14	25428	2507.78	21559	1730.23	-2.278019526	12.160603	4.69E-12	1.54E-10	Down	M419DRAFT_124931	K01181	biological_process:xylan catabolic process(GO:0045493);molecular_function:endo-1,4-beta-xylanase activity(GO:0031176)
gene3554	1272	305	12.45	181	8.64	25	1.49	38	1.85	-2.772505633	3.036714025	4.73E-12	1.55E-10	Down	M419DRAFT_34555	_	_
gene3113	762	759	51.71	482	38.4	112	11.18	158	12.83	-2.030719311	4.490344087	4.78E-12	1.56E-10	Down	M419DRAFT_75545	_	_
gene7958	1583	146	4.79	79	3.03	362	17.39	648	25.33	2.321105406	4.285513587	4.92E-12	1.61E-10	Ups	M419DRAFT_103141	_	_
gene3255	1092	416	19.78	398	22.12	1478	102.92	1169	66.24	1.887843313	5.813577261	5.05E-12	1.64E-10	Ups	M419DRAFT_76172	_	_
gene8932	1888	935155	25712.6	691786	22241.61	138548	5579.94	85648	2807.02	-2.638782659	14.74319882	5.32E-12	1.72E-10	Down	M419DRAFT_125125	K01225	molecular_function:cellulose 1,4-beta-cellobiosidase activity(GO:0016162);molecular_function:cellulose binding(GO:0030248);biological_process:cellulose catabolic process(GO:0030245);cellular_component:extracellular region(GO:0005576)
gene5095	1628	748	23.85	851	31.73	2217	103.55	2645	100.53	1.750416803	6.689980242	5.60E-12	1.81E-10	Ups	M419DRAFT_99681	_	_
gene8568	2187	6231	147.9	5265	146.13	1246	43.32	1403	39.7	-1.949773844	7.724785437	6.12E-12	1.97E-10	Down	M419DRAFT_26547	_	_
gene1318	927	1093	61.21	306	20.04	37	3.03	80	5.34	-3.39211903	4.440104165	7.02E-12	2.25E-10	Down	M419DRAFT_46673	_	_
gene1569	1551	382	12.79	340	13.31	1544	75.69	1051	41.93	2.047148909	5.763152986	7.19E-12	2.30E-10	Ups	M419DRAFT_70294	K01920	_
gene4474	968	1629	87.36	954	59.82	294	23.09	358	22.88	-1.802742148	5.584957273	8.61E-12	2.74E-10	Down	M419DRAFT_98934	_	_
gene1553	2805	1685	31.18	2002	43.32	437	11.85	565	12.46	-1.741951254	6.151747306	8.64E-12	2.75E-10	Down	M419DRAFT_95662	_	_
gene394	4385	3850	45.58	2988	41.36	754	13.07	993	14.01	-1.807367921	7.001358173	9.05E-12	2.87E-10	Down	M419DRAFT_105822	K05658	_
gene9749	1608	1484	47.91	2145	80.97	8065	381.37	8664	333.4	2.344357632	8.363777656	9.77E-12	3.08E-10	Ups	M419DRAFT_92850	_	_
gene4178	609	635	54.13	483	48.14	124	15.48	100	10.16	-2.124932184	4.334094434	1.03E-11	3.25E-10	Down	M419DRAFT_46470	_	_
gene9354	1083	7489	358.97	12193	683.41	52011	3651.73	52898	3022.32	2.551083835	10.98441559	1.08E-11	3.38E-10	Ups	M419DRAFT_91910	K14709	_
gene2526	1768	7414	217.69	3032	104.1	807	34.71	676	23.66	-2.585085798	7.436092194	1.25E-11	3.90E-10	Down	M419DRAFT_140582	_	_
gene9545	1750	2806	83.24	1367	47.42	451	19.6	456	16.12	-1.994642991	6.224356053	1.34E-11	4.18E-10	Down	M419DRAFT_139410	_	_
gene8214	1566	565	18.73	591	22.91	1438	69.82	3699	146.16	2.247681904	6.614980812	1.38E-11	4.28E-10	Ups	M419DRAFT_88726	_	_
gene6053	204	327	83.21	215	63.97	34	12.67	50	15.17	-2.520606039	3.229602284	1.39E-11	4.29E-10	Down	M419DRAFT_82822	_	_
gene9498	1104	3090	145.3	3169	174.24	770	53.03	857	48.03	-1.786702912	6.895213381	1.49E-11	4.60E-10	Down	M419DRAFT_39591	_	_
gene7075	736	153	10.79	133	10.97	681	70.36	485	40.78	2.22584028	4.573672046	1.52E-11	4.67E-10	Ups	M419DRAFT_142356	K07078	_
gene9499	603	1276	109.85	1328	133.68	362	45.65	348	35.71	-1.708579836	5.651560853	1.63E-11	5.00E-10	Down	M419DRAFT_121161	_	_
gene1058	627	375	31.05	271	26.24	50	6.06	68	6.71	-2.286114509	3.519950678	1.70E-11	5.21E-10	Down	M419DRAFT_126626	_	_
gene5170	1994	538	14.01	727	22.13	1647	62.81	2484	77.08	1.826194559	6.420704652	1.73E-11	5.27E-10	Ups	M419DRAFT_25176	_	_
gene7610	4435	3498	40.94	2783	38.09	9138	156.67	18631	259.94	2.271848009	9.059421282	1.83E-11	5.55E-10	Ups	M419DRAFT_114328	K05658	_
gene9360	1572	1159	38.27	573	22.13	168	8.13	127	5	-2.328591335	4.901669499	1.83E-11	5.55E-10	Down	M419DRAFT_91954	_	_
gene9230	1617	1557	49.99	1404	52.71	5688	267.47	5019	192.06	2.036787323	7.790312936	1.87E-11	5.64E-10	Ups	M419DRAFT_91527	_	_
gene6241	465	499	55.71	380	49.61	70	11.45	30	3.99	-2.906375088	3.87596694	1.92E-11	5.79E-10	Down	M419DRAFT_36853	_	_
gene4360	1920	1172	31.69	1354	42.81	293	11.6	402	12.96	-1.726244075	5.609422009	1.99E-11	5.97E-10	Down	M419DRAFT_110377	_	_
gene8672	501	1766	182.99	663	80.33	176	26.71	104	12.84	-2.85962155	5.29771092	2.19E-11	6.54E-10	Down	M419DRAFT_124993	_	_
gene1906	1479	807	28.32	578	23.72	165	8.48	142	5.94	-1.979072152	4.665148902	2.29E-11	6.84E-10	Down	M419DRAFT_33168	K01183	molecular_function:hydrolase activity, hydrolyzing O-glycosyl compounds(GO:0004553);biological_process:organic substance metabolic process(GO:0071704)
gene6570	1653	211	6.63	162	5.95	483	22.22	1254	46.94	2.332583625	5.038952726	2.31E-11	6.88E-10	Ups	M419DRAFT_84853	_	_
gene8308	29694	2822	4.93	2725	5.57	752	1.93	823	1.71	-1.654533204	6.748349059	2.43E-11	7.21E-10	Down	M419DRAFT_142783	_	_
gene8485	1296	2194	87.88	1946	91.15	618	36.26	592	28.26	-1.598260388	6.335787173	2.49E-11	7.37E-10	Down	M419DRAFT_138970	K00574	_
gene5216	3230	8628	138.67	5672	106.59	1532	36.07	1460	27.97	-2.061446033	8.002277292	2.63E-11	7.74E-10	Down	M419DRAFT_141605	_	_
gene2345	1383	2298	86.26	2171	95.29	275	15.12	75	3.36	-3.42367874	6.167611922	2.82E-11	8.30E-10	Down	M419DRAFT_127877	K01613	_
gene3850	932	704	39.21	358	23.32	73	5.96	119	7.9	-2.293816349	4.208324007	2.89E-11	8.45E-10	Down	M419DRAFT_109739	_	_
gene285	1165	1078	48.03	687	35.8	79	5.16	15	0.8	-3.949233184	4.773211285	2.89E-11	8.45E-10	Down	M419DRAFT_94061	K01183	biological_process:carbohydrate metabolic process(GO:0005975);molecular_function:chitinase activity(GO:0004568)
gene5801	727	477	34.06	335	27.97	1268	132.62	1108	94.31	1.745390277	5.681965445	2.95E-11	8.59E-10	Ups	M419DRAFT_137792	_	_
gene8954	1867	2693	74.88	2426	78.88	667	27.17	876	29.03	-1.577422974	6.647344886	2.98E-11	8.65E-10	Down	M419DRAFT_104242	K12373	biological_process:carbohydrate metabolic process(GO:0005975);molecular_function:beta-N-acetylhexosaminidase activity(GO:0004563)
gene9544	398	11146	1453.79	3039	463.49	367	70.12	850	132.15	-3.366296765	7.769189597	3.01E-11	8.72E-10	Down	M419DRAFT_125376	_	_
gene9651	1866	1900	52.86	669	21.76	154	6.28	239	7.93	-2.514630288	5.420678193	3.09E-11	8.92E-10	Down	M419DRAFT_92694	_	_
gene6842	1611	15	0.48	11	0.41	82	3.87	118	4.53	3.085151086	1.888165675	3.35E-11	9.65E-10	Ups	M419DRAFT_41517	_	_
gene122	1065	119	5.8	54	3.08	5	0.36	2	0.12	-4.368339961	1.472124732	3.41E-11	9.78E-10	Down	M419DRAFT_68679	_	_
gene7325	6918	33	0.25	37	0.32	148	1.63	328	2.93	2.869588576	3.11785827	3.55E-11	1.02E-09	Ups	M419DRAFT_86431	_	_
gene8284	1857	96872	2708.01	86722	2834.74	10691	437.76	3612	120.36	-3.435109312	11.51996928	3.56E-11	1.02E-09	Down	M419DRAFT_133544	_	_
gene8734	1413	308	11.32	210	9.02	613	32.99	1021	44.71	1.80749714	5.081676805	3.71E-11	1.06E-09	Ups	M419DRAFT_90165	_	_
gene1317	600	1243	107.54	388	39.25	86	10.9	114	11.76	-2.816454598	4.723498755	3.76E-11	1.07E-09	Down	M419DRAFT_126873	K03282	_
gene279	921	2	0.11	11	0.72	74	6.11	136	9.14	4.083284571	1.867771827	4.29E-11	1.21E-09	Ups	M419DRAFT_31758	_	_
gene6034	1218	136	5.8	66	3.29	0	0	8	0.41	-4.470010236	1.678445158	4.32E-11	1.22E-09	Down	M419DRAFT_83299	_	_
gene4043	2289	35	0.79	29	0.77	158	5.25	179	4.84	2.559107327	2.707362321	4.33E-11	1.22E-09	Ups	M419DRAFT_77598	_	_
gene9767	570	10	0.91	15	1.6	81	10.81	170	18.45	3.422283665	2.157173431	4.62E-11	1.29E-09	Ups	M419DRAFT_53480	_	_
gene8491	1914	2303	62.46	1771	56.17	592	23.52	685	22.15	-1.502467505	6.328357033	4.90E-11	1.37E-09	Down	M419DRAFT_115285	K00826	_
gene9737	975	91	4.85	33	2.05	0	0	2	0.13	-5.608500041	0.980879303	4.96E-11	1.38E-09	Down	M419DRAFT_92886	_	molecular_function:nucleotide binding(GO:0000166)
gene9310	1281	1414	57.3	911	43.17	260	15.43	153	7.39	-2.265212306	5.349244931	5.07E-11	1.41E-09	Down	M419DRAFT_91667	K01213	_
gene8726	2376	319	6.97	239	6.11	649	20.77	996	25.94	1.71079079	5.119285605	5.19E-11	1.44E-09	Ups	M419DRAFT_90379	_	_
gene8959	1224	382	16.2	132	6.55	5	0.31	24	1.21	-3.98141781	2.986657453	5.75E-11	1.59E-09	Down	M419DRAFT_115863	K19245	_
gene5373	840	1180	72.92	1281	92.57	340	30.78	359	26.45	-1.658599462	5.584492538	5.92E-11	1.63E-09	Down	M419DRAFT_81580	_	_
gene3591	2133	97	2.36	110	3.13	742	26.45	388	11.26	2.654007336	4.481899363	6.27E-11	1.72E-09	Ups	M419DRAFT_24504	K10798	_
gene9542	2014	1350	34.8	731	22.03	234	8.83	251	7.71	-1.904691926	5.248405062	6.54E-11	1.79E-09	Down	M419DRAFT_104845	_	_
gene4877	1485	303	10.59	455	18.6	37	1.89	75	3.13	-2.656404137	3.730947286	6.63E-11	1.81E-09	Down	M419DRAFT_35694	_	_
gene1336	1386	475	17.79	333	14.58	80	4.39	91	4.06	-2.062707297	3.876902287	7.02E-11	1.91E-09	Down	M419DRAFT_106970	_	_
gene873	574	89	8.05	114	12.06	9	1.19	7	0.75	-3.49427849	1.781505943	7.40E-11	2.01E-09	Down	M419DRAFT_135622	_	_
gene1047	1005	3826	197.63	2951	178.24	418	31.63	115	7.08	-3.404311239	6.756529607	7.67E-11	2.08E-09	Down	M419DRAFT_5410	_	_
gene6906	1212	1104	47.29	676	33.86	105	6.59	251	12.81	-2.184095933	4.976207113	7.77E-11	2.10E-09	Down	M419DRAFT_142298	_	molecular_function:catalytic activity(GO:0003824);biological_process:carbohydrate metabolic process(GO:0005975)
gene2522	891	2222	129.46	1616	110.09	459	39.17	259	17.99	-2.193159493	6.08923836	8.10E-11	2.18E-09	Down	M419DRAFT_33699	_	_
gene7657	2151	953	23	745	21.02	232	8.2	247	7.11	-1.650117759	5.034226357	8.15E-11	2.19E-09	Down	M419DRAFT_11332	_	_
gene2206	1107	2	0.09	0	0	28	1.92	90	5.03	5.821982116	0.988881709	8.83E-11	2.37E-09	Ups	M419DRAFT_50350	_	_
gene1674	549	406	38.39	284	31.4	57	7.89	81	9.13	-2.156485563	3.634194629	1.01E-10	2.70E-09	Down	M419DRAFT_117773	_	_
gene2132	474	56	6.13	31	3.97	1	0.16	1	0.13	-5.104785815	0.536948554	1.04E-10	2.77E-09	Down	M419DRAFT_33361	_	_
gene3492	1374	139	5.25	68	3	329	18.21	1047	47.15	2.855747607	4.617574555	1.14E-10	3.03E-09	Ups	M419DRAFT_76562	_	_
gene9017	558	346	32.19	209	22.74	45	6.13	44	4.88	-2.445556414	3.270688712	1.18E-10	3.12E-09	Down	M419DRAFT_139210	_	_
gene2707	2280	5	0.11	4	0.11	43	1.43	145	3.94	4.443609696	1.667445332	1.20E-10	3.18E-09	Ups	M419DRAFT_74552	_	_
gene1803	1365	2800	106.49	1878	83.51	665	37.04	751	34.04	-1.543001642	6.508971653	1.26E-10	3.31E-09	Down	M419DRAFT_107629	_	_
gene4886	2341	9877	219.02	5979	155.03	1208	39.24	2110	55.77	-2.101565819	8.138656595	1.39E-10	3.66E-09	Down	M419DRAFT_111076	K03781	_
gene2009	1329	1840	71.87	1380	63.03	337	19.28	599	27.89	-1.639659896	5.953531158	1.46E-10	3.83E-09	Down	M419DRAFT_96271	_	_
gene8673	1038	10498	525.02	3465	202.63	873	63.95	510	30.4	-3.067889053	7.784028294	1.47E-10	3.85E-09	Down	M419DRAFT_26591	_	_
gene5438	894	1221	70.9	987	67.02	295	25.09	379	26.23	-1.550875389	5.437546854	1.53E-10	4.00E-09	Down	M419DRAFT_25297	_	_
gene5891	369	207	29.12	136	22.37	24	4.95	15	2.52	-2.925292181	2.535163053	1.81E-10	4.71E-09	Down	M419DRAFT_9748	_	_
gene4058	735	6522	460.64	1881	155.35	356	36.83	651	54.81	-2.870262761	7.068559613	1.85E-10	4.81E-09	Down	M419DRAFT_77893	K07034	_
gene5411	507	306	31.33	185	22.15	39	5.85	33	4.03	-2.56692025	3.080067377	1.96E-10	5.08E-09	Down	M419DRAFT_61274	_	_
gene3725	2742	2148	40.67	1657	36.68	296	8.21	91	2.05	-3.040368391	5.961005321	1.98E-10	5.13E-09	Down	M419DRAFT_34700	_	_
gene979	1050	205	10.14	94	5.43	5	0.36	18	1.06	-3.530173346	2.269918891	2.06E-10	5.30E-09	Down	M419DRAFT_68157	_	_
gene1295	1301	3333	132.99	2586	120.66	544	31.79	1012	48.13	-1.790828341	6.796973165	2.06E-10	5.30E-09	Down	M419DRAFT_95310	_	_
gene7007	963	1	0.05	6	0.38	43	3.4	97	6.23	4.367504464	1.279785418	2.27E-10	5.80E-09	Ups	M419DRAFT_37499	_	_
gene8461	1975	271	7.12	68	2.09	8	0.31	6	0.19	-4.33437162	2.377536614	2.27E-10	5.80E-09	Down	M419DRAFT_26508	_	_
gene9948	948	334	18.29	305	19.53	60	4.81	74	4.83	-2.095127706	3.550651652	2.30E-10	5.85E-09	Down	M419DRAFT_93372	_	_
gene6814	2301	738	16.65	646	17.04	115	3.8	224	6.02	-1.898967998	4.690786561	2.32E-10	5.89E-09	Down	M419DRAFT_132144	_	_
gene3950	1385	327	12.26	397	17.4	41	2.25	9	0.4	-3.626898111	3.558165529	2.40E-10	6.09E-09	Down	M419DRAFT_98215	_	_
gene1014	1671	485	15.07	326	11.84	76	3.46	103	3.81	-2.010100633	3.889688149	2.48E-10	6.26E-09	Down	M419DRAFT_5378	_	_
gene6820	4131	859	10.79	760	11.17	1652	30.41	2240	33.55	1.416500278	6.443219165	3.04E-10	7.66E-09	Ups	M419DRAFT_132151	_	_
gene2074	561	132	12.21	108	11.69	12	1.63	19	2.1	-2.789575589	2.060608474	3.28E-10	8.26E-09	Down	M419DRAFT_45640	_	_
gene4930	1727	325	9.77	177	6.22	38	1.67	36	1.29	-2.559375902	3.107110523	3.45E-10	8.65E-09	Down	M419DRAFT_99510	_	_
gene1726	1188	437	19.1	241	12.31	46	2.94	16	0.83	-3.194449406	3.459624166	4.25E-10	1.06E-08	Down	M419DRAFT_70867	_	_
gene3458	1209	687	29.5	388	19.48	68	4.28	144	7.37	-2.190203673	4.248688489	4.30E-10	1.07E-08	Down	M419DRAFT_97716	_	_
gene9003	2944	3120	55.02	2430	50.1	7345	189.71	11392	239.44	1.90381571	8.581871227	4.30E-10	1.07E-08	Ups	M419DRAFT_104283	_	_
gene386	1806	1425	40.96	1080	36.3	2978	125.38	4600	157.61	1.747357225	7.311096894	4.35E-10	1.08E-08	Ups	M419DRAFT_94212	_	_
gene696	1092	152	7.23	139	7.73	358	24.93	606	34.34	1.861517144	4.310631131	4.66E-10	1.16E-08	Ups	M419DRAFT_69133	K00354	_
gene9136	1023	921	46.74	910	54	2069	153.79	2580	156.05	1.49516507	6.684658611	5.10E-10	1.26E-08	Ups	M419DRAFT_26756	K15303	_
gene2212	597	259	22.52	156	15.86	14	1.78	39	4.04	-2.820947999	2.808211939	5.25E-10	1.29E-08	Down	M419DRAFT_53831	_	_
gene9637	957	467	25.33	147	9.32	12	0.95	36	2.33	-3.501603341	3.265840478	5.27E-10	1.29E-08	Down	M419DRAFT_13061	K06889	_
gene947	315	302	49.77	182	35.07	23	5.55	50	9.82	-2.573895895	3.057101976	5.77E-10	1.42E-08	Down	M419DRAFT_126518	_	_
gene4128	1264	4793	196.85	6581	316.04	17307	1041.13	35680	1746.66	2.313930582	9.983556904	6.10E-10	1.49E-08	Ups	M419DRAFT_123057	K18278	_
gene3517	858	2673	161.72	2258	159.75	789	69.92	787	56.76	-1.469081013	6.617683461	6.20E-10	1.51E-08	Down	M419DRAFT_77033	K01433	_
gene3494	1884	59	1.63	70	2.26	210	8.48	371	12.18	2.288786729	3.500147921	6.54E-10	1.59E-08	Ups	M419DRAFT_76740	_	_
gene6297	1414	393	14.43	590	25.33	1552	83.46	1605	70.24	1.824640382	6.061639795	6.79E-10	1.65E-08	Ups	M419DRAFT_101244	K01974	_
gene2473	336	67	10.35	52	9.39	5	1.13	4	0.74	-3.518357227	1.031751551	6.90E-10	1.67E-08	Down	M419DRAFT_128000	_	_
gene6239	1306	2548	101.28	2350	109.22	771	44.89	839	39.75	-1.440181596	6.620894201	6.96E-10	1.68E-08	Down	M419DRAFT_112797	_	_
gene6895	1647	124	3.91	58	2.14	277	12.79	576	21.64	2.379657581	4.023698604	7.38E-10	1.78E-08	Ups	M419DRAFT_132225	K13076	_
gene2033	1846	1968	55.34	1827	60.08	592	24.38	462	15.49	-1.659851996	6.198316745	7.39E-10	1.78E-08	Down	M419DRAFT_96303	_	_
gene4113	741	2020	141.51	1424	116.65	496	50.9	610	50.94	-1.466781155	6.090758666	7.62E-10	1.83E-08	Down	M419DRAFT_123055	_	_
gene2763	1203	1182	51.01	992	50.05	210	13.27	402	20.68	-1.696640394	5.381566557	8.48E-10	2.03E-08	Down	M419DRAFT_33886	K01183	biological_process:carbohydrate metabolic process(GO:0005975);molecular_function:chitinase activity(GO:0004568);biological_process:chitin catabolic process(GO:0006032)
gene774	1594	804	26.18	843	32.1	2209	105.38	2070	80.35	1.54633063	6.573356646	8.61E-10	2.05E-08	Ups	M419DRAFT_135570	_	_
gene4257	2334	1750	38.92	1464	38.07	514	16.75	507	13.44	-1.476793567	5.998892523	8.81E-10	2.10E-08	Down	M419DRAFT_98569	_	_
gene2798	587	756	66.86	498	51.5	1243	161.01	2401	253.1	1.6811702	6.255147943	8.88E-10	2.11E-08	Ups	M419DRAFT_118144	_	_
gene8177	747	0	0	0	0	24	2.44	24	1.99	7.685548382	-0.18048731	8.96E-10	2.12E-08	Ups	M419DRAFT_88601	K17644	molecular_function:oxidoreductase activity(GO:0016491);biological_process:oxidation-reduction process(GO:0055114);molecular_function:nucleotide binding(GO:0000166)
gene8055	798	235	15.29	137	10.42	25	2.38	10	0.78	-3.170312595	2.618328013	9.00E-10	2.13E-08	Down	M419DRAFT_88289	_	_
gene560	471	1156	127.41	929	119.73	306	49.4	344	45.19	-1.511028987	5.365188398	9.41E-10	2.22E-08	Down	M419DRAFT_69919	_	_
gene9999	1383	31051	1165.51	16584	727.89	1322	72.68	4688	209.75	-2.870407909	9.60064722	9.60E-10	2.26E-08	Down	M419DRAFT_125575	_	_
gene5212	1098	1569	74.18	1455	80.44	4730	327.56	4487	252.86	1.783086557	7.622110286	9.69E-10	2.28E-08	Ups	M419DRAFT_80461	K14709	_
gene5979	2461	1169	24.66	1579	38.95	3837	118.55	6821	171.5	2.061327448	7.726432422	1.02E-09	2.40E-08	Ups	M419DRAFT_100832	_	_
gene4375	861	47	2.83	58	4.09	219	19.34	238	17.1	2.272110314	3.191421086	1.08E-09	2.51E-08	Ups	M419DRAFT_79361	_	_
gene7767	1112	105	4.9	95	5.19	256	17.51	596	33.16	2.202710751	4.045579588	1.10E-09	2.57E-08	Ups	M419DRAFT_102900	_	_
gene689	867	191	11.44	47	3.29	5	0.44	2	0.14	-4.79054946	1.872399476	1.11E-09	2.58E-08	Down	M419DRAFT_126263	_	_
gene5778	1265	37	1.52	44	2.11	144	8.66	444	21.72	2.939234258	3.39271719	1.12E-09	2.59E-08	Ups	M419DRAFT_100583	_	_
gene9296	888	156	9.12	194	13.26	812	69.53	540	37.63	2.133960236	4.808543653	1.15E-09	2.66E-08	Ups	M419DRAFT_91662	K02510	_
gene6937	582	1511	134.77	674	70.3	240	31.36	230	24.45	-2.001650259	5.288418085	1.16E-09	2.69E-08	Down	M419DRAFT_10693	_	_
gene3934	1017	328	16.74	148	8.83	30	2.24	35	2.13	-2.670143438	3.007924752	1.17E-09	2.69E-08	Down	M419DRAFT_78602	_	_
gene7166	1410	3904	143.73	2961	127.47	838	45.19	460	20.19	-2.177087971	6.931655308	1.20E-09	2.77E-08	Down	M419DRAFT_85923	_	_
gene1061	546	4	0.38	1	0.11	28	3.9	75	8.5	4.421413665	0.849774115	1.22E-09	2.78E-08	Ups	M419DRAFT_68055	_	_
gene1094	1731	35	1.05	43	1.51	151	6.63	225	8.04	2.397689397	2.871716888	1.25E-09	2.86E-08	Ups	M419DRAFT_126658	_	_
gene8948	855	74	4.49	58	4.12	239	21.26	260	18.82	2.08938875	3.349789742	1.26E-09	2.87E-08	Ups	M419DRAFT_134195	_	_
gene3665	4968	2582	26.98	2115	25.84	6270	95.97	7948	98.99	1.758552619	8.230832299	1.27E-09	2.90E-08	Ups	M419DRAFT_136790	_	_
gene9791	599	257501	22316	256126	25955.13	60376	7664.24	46970	4852.03	-2.072431691	13.19063602	1.30E-09	2.96E-08	Down	M419DRAFT_125486	_	cellular_component:extracellular region(GO:0005576);cellular_component:spore wall(GO:0031160)
gene23	1887	1825	50.21	1842	59.25	587	23.65	569	18.66	-1.497589192	6.194329557	1.31E-09	2.97E-08	Down	M419DRAFT_125610	_	_
gene8601	534	156	15.17	93	10.57	350	49.84	453	52.49	1.862631765	4.06600004	1.40E-09	3.16E-08	Ups	M419DRAFT_133861	_	_
gene9345	921	2695	151.9	2316	152.64	759	62.66	910	61.14	-1.424010948	6.653831505	1.49E-09	3.35E-08	Down	M419DRAFT_39465	_	_
gene4863	1593	678	22.09	683	26.03	1654	78.95	5438	211.23	2.464292335	7.029448585	1.60E-09	3.59E-08	Ups	M419DRAFT_25063	_	biological_process:transmembrane transport(GO:0055085);cellular_component:integral component of membrane(GO:0016021)
gene5173	2383	753	16.4	755	19.23	1455	46.43	2409	62.55	1.486621986	6.399432965	1.61E-09	3.60E-08	Ups	M419DRAFT_99788	_	_
gene7978	837	468	29.03	395	28.65	978	88.85	1089	80.51	1.42832947	5.542817065	1.66E-09	3.71E-08	Ups	M419DRAFT_88362	_	_
gene1844	1062	1003	49.03	876	50.07	278	19.9	314	18.3	-1.500977916	5.223149142	1.88E-09	4.21E-08	Down	M419DRAFT_6145	_	_
gene3499	1182	11	0.48	12	0.62	63	4.05	99	5.18	2.940970308	1.605115585	1.97E-09	4.38E-08	Ups	M419DRAFT_76784	_	_
gene9935	756	0	0	5	0.4	68	6.84	42	3.44	4.563947653	0.992947703	2.02E-09	4.50E-08	Ups	M419DRAFT_39944	_	_
gene1477	1536	551	18.62	536	21.18	1137	56.29	1405	56.6	1.378271851	5.846940593	2.04E-09	4.52E-08	Ups	M419DRAFT_95529	_	_
gene9851	2094	90	2.23	49	1.42	206	7.48	853	25.21	3.031856946	4.208418714	2.07E-09	4.59E-08	Ups	M419DRAFT_135036	_	_
gene5623	2071	1212	30.38	1424	41.74	3284	120.57	7027	209.95	2.068657995	7.664252487	2.09E-09	4.62E-08	Ups	M419DRAFT_25382	_	_
gene2999	1503	921	31.81	595	24.03	205	10.37	218	8.97	-1.654813464	4.859590487	2.14E-09	4.71E-08	Down	M419DRAFT_128495	_	_
gene9395	1668	3269	101.74	2872	104.52	763	34.78	1137	42.18	-1.547595124	6.915567662	2.17E-09	4.78E-08	Down	M419DRAFT_92097	_	_
gene1051	324	704	112.8	569	106.6	177	41.54	137	26.16	-1.824727435	4.583450007	2.29E-09	5.02E-08	Down	M419DRAFT_5414	_	_
gene7429	852	55	3.35	47	3.35	159	14.19	327	23.75	2.374650497	3.221047875	2.31E-09	5.06E-08	Ups	M419DRAFT_37852	K03097	_
gene8691	1176	80	3.53	49	2.53	213	13.77	285	15	2.116060267	3.327798212	2.34E-09	5.10E-08	Ups	M419DRAFT_38918	_	_
gene6848	1608	2	0.06	4	0.15	40	1.89	43	1.65	3.891716759	0.620411791	2.57E-09	5.61E-08	Ups	M419DRAFT_85214	_	_
gene5818	654	79	6.27	49	4.55	258	30	247	23.37	2.170662851	3.359956985	2.68E-09	5.82E-08	Ups	M419DRAFT_9684	_	_
gene3276	1212	589	25.23	527	26.39	1215	76.23	1340	68.41	1.360756251	5.867549855	2.74E-09	5.95E-08	Ups	M419DRAFT_76201	_	_
gene4976	2708	8051	154.34	6132	137.45	1851	51.97	1465	33.47	-1.896138454	8.032579996	2.97E-09	6.42E-08	Down	M419DRAFT_25095	K05349	biological_process:carbohydrate metabolic process(GO:0005975);molecular_function:hydrolase activity, hydrolyzing O-glycosyl compounds(GO:0004553)
gene5009	2568	494	9.99	454	10.73	942	27.89	1307	31.49	1.393694337	5.657715423	3.11E-09	6.72E-08	Ups	M419DRAFT_8947	K00784	_
gene9956	2498	4998	103.86	4387	106.6	1229	37.41	1511	37.43	-1.617223658	7.509410848	3.34E-09	7.20E-08	Down	M419DRAFT_139559	_	_
gene7514	659	2296	180.86	1725	158.89	506	58.38	836	78.5	-1.435926716	6.325458795	3.68E-09	7.91E-08	Down	M419DRAFT_124498	_	_
gene2617	1482	89	3.12	85	3.48	230	11.8	436	18.2	2.059693714	3.732416317	3.92E-09	8.42E-08	Ups	M419DRAFT_74379	_	_
gene2475	1146	565	25.59	390	20.66	105	6.97	51	2.75	-2.38247623	4.059705207	3.96E-09	8.47E-08	Down	M419DRAFT_72628	K01166	_
gene7680	1578	293	9.64	271	10.42	60	2.89	65	2.55	-2.00865703	3.390413947	4.05E-09	8.66E-08	Down	M419DRAFT_87378	_	_
gene9015	726	877	62.71	726	60.7	1450	151.87	2610	222.45	1.47491654	6.467741838	5.20E-09	1.11E-07	Ups	M419DRAFT_39197	_	_
gene1316	580	878	78.58	325	34.01	101	13.24	117	12.48	-2.252752712	4.37811408	5.31E-09	1.13E-07	Down	M419DRAFT_121953	_	_
gene8962	2001	553	14.35	616	18.69	1148	43.62	2223	68.74	1.639777979	6.152953028	5.40E-09	1.15E-07	Ups	M419DRAFT_115868	K17066	_
gene9868	2085	7	0.17	12	0.35	59	2.15	82	2.43	3.010695444	1.410507161	5.49E-09	1.16E-07	Ups	M419DRAFT_93160	_	_
gene4927	468	557	61.78	194	25.16	53	8.61	51	6.74	-2.625631194	3.647566123	5.54E-09	1.17E-07	Down	M419DRAFT_8880	K09958	_
gene739	981	220	11.64	190	11.76	41	3.18	35	2.21	-2.249620522	2.891927477	5.67E-09	1.20E-07	Down	M419DRAFT_67984	_	_
gene4442	1539	8957	302.13	6998	276.01	18895	933.55	32984	1326.16	1.84077026	10.05575323	6.21E-09	1.31E-07	Ups	M419DRAFT_24878	K00128	_
gene2415	762	64	4.36	74	5.89	198	19.76	381	30.94	2.181698544	3.50853074	6.40E-09	1.34E-07	Ups	M419DRAFT_96676	_	_
gene7682	444	172	20.11	151	20.64	20	3.43	37	5.16	-2.357293408	2.537813304	6.44E-09	1.35E-07	Down	M419DRAFT_120303	_	_
gene1871	1362	901	34.34	702	31.29	225	12.56	297	13.49	-1.457173892	4.999662131	6.79E-09	1.42E-07	Down	M419DRAFT_127428	K00166	_
gene9826	2379	229	5	138	3.52	26	0.83	38	0.99	-2.344447614	2.701686582	7.01E-09	1.46E-07	Down	M419DRAFT_93070	K03782	_
gene5806	2850	259	4.72	226	4.81	23	0.61	61	1.32	-2.406414938	3.103092132	7.17E-09	1.49E-07	Down	M419DRAFT_82126	_	_
gene8080	984	738	38.93	736	45.4	220	17	235	14.78	-1.534430411	4.873726034	7.18E-09	1.49E-07	Down	M419DRAFT_88244	_	_
gene2746	1138	690	31.48	561	29.92	1165	77.84	1804	98.09	1.393073313	6.049791978	8.39E-09	1.74E-07	Ups	M419DRAFT_96955	K04569	_
gene3362	1392	93	3.47	74	3.23	230	12.56	327	14.54	1.889963545	3.529694149	9.48E-09	1.96E-07	Ups	M419DRAFT_97622	_	_
gene3102	1907	936	25.48	844	26.87	1652	65.87	3228	104.74	1.578286796	6.700424031	9.49E-09	1.96E-07	Ups	M419DRAFT_136571	_	_
gene9385	1485	589	20.59	447	18.27	147	7.53	141	5.88	-1.663067626	4.32146269	9.98E-09	2.06E-07	Down	M419DRAFT_134605	_	_
gene8105	690	849	63.87	745	65.54	109	12.01	281	25.2	-1.91922332	4.889354575	1.05E-08	2.15E-07	Down	M419DRAFT_38418	K01181	biological_process:xylan catabolic process(GO:0045493);molecular_function:endo-1,4-beta-xylanase activity(GO:0031176)
gene3310	1154	5192	233.56	3929	206.67	1308	86.19	1338	71.74	-1.603752404	7.46276663	1.05E-08	2.15E-07	Down	M419DRAFT_97568	_	_
gene10003	1401	1817	67.33	1166	50.52	435	23.61	576	25.44	-1.38885697	5.899527236	1.07E-08	2.18E-07	Down	M419DRAFT_40002	_	_
gene4794	1203	961	41.47	626	31.59	82	5.18	11	0.57	-3.799057456	4.631545155	1.07E-08	2.18E-07	Down	M419DRAFT_45579	_	_
gene2414	939	2	0.11	5	0.32	26	2.11	1286	84.74	7.484221808	4.304345712	1.11E-08	2.25E-07	Ups	M419DRAFT_73138	K05863	_
gene2258	780	49	3.26	59	4.59	177	17.25	254	20.15	2.128599675	3.115346474	1.14E-08	2.32E-07	Ups	M419DRAFT_73635	_	_
gene3292	210	115	28.43	67	19.37	12	4.35	8	2.36	-2.970878133	1.64594953	1.26E-08	2.55E-07	Down	M419DRAFT_7399	_	_
gene1104	2016	35	0.9	16	0.48	97	3.66	256	7.86	2.919108825	2.676619674	1.26E-08	2.55E-07	Ups	M419DRAFT_69988	_	_
gene6996	918	26	1.47	17	1.12	120	9.94	103	6.94	2.561423542	2.135835273	1.29E-08	2.61E-07	Ups	M419DRAFT_85303	_	_
gene6348	1605	1883	60.9	1421	53.74	497	23.55	671	25.87	-1.338859917	6.069886933	1.30E-08	2.62E-07	Down	M419DRAFT_142087	_	_
gene9050	2829	1298	23.82	1038	22.27	126	3.39	390	8.53	-2.073742054	5.402190139	1.31E-08	2.64E-07	Down	M419DRAFT_12549	K01192	_
gene5102	255	209	42.55	167	39.75	38	11.33	37	8.98	-2.146524431	2.783418568	1.42E-08	2.85E-07	Down	M419DRAFT_80659	_	_
gene3417	1355	618	23.68	246	11.02	62	3.48	95	4.34	-2.269986186	3.906214928	1.44E-08	2.89E-07	Down	M419DRAFT_109289	K01613	_
gene8127	1734	1533	45.89	1047	36.65	430	18.86	395	14.1	-1.45054712	5.678000136	1.46E-08	2.92E-07	Down	M419DRAFT_88629	_	_
gene7315	1674	241	7.47	208	7.54	493	22.39	655	24.21	1.508240985	4.662438798	1.49E-08	2.97E-07	Ups	M419DRAFT_86271	K16261	_
gene8698	355	1420	207.65	1721	294.27	71	15.21	368	64.14	-2.785622186	5.740989357	1.57E-08	3.12E-07	Down	M419DRAFT_26596	_	_
gene2532	1533	682	23.09	698	27.64	170	8.43	78	3.15	-2.261468172	4.628108248	1.80E-08	3.59E-07	Down	M419DRAFT_33708	_	_
gene9996	2793	1252	23.27	1104	23.99	301	8.19	505	11.19	-1.409960628	5.572577312	1.85E-08	3.66E-07	Down	M419DRAFT_93487	K01192	_
gene7311	1266	570	23.37	502	24.07	954	57.3	1586	77.52	1.381098334	5.823283757	1.85E-08	3.66E-07	Ups	M419DRAFT_86661	K13690	_
gene7668	1449	582	20.85	472	19.77	148	7.77	176	7.52	-1.535581347	4.380690923	1.87E-08	3.70E-07	Down	M419DRAFT_142573	_	_
gene9630	2832	74	1.36	36	0.77	5	0.13	1	0.02	-3.928699748	0.887247217	1.89E-08	3.73E-07	Down	M419DRAFT_92506	_	_
gene5785	1896	26	0.71	28	0.9	100	4.01	152	4.96	2.354791255	2.309062487	1.92E-08	3.79E-07	Ups	M419DRAFT_41760	_	_
gene4133	1559	315	10.49	422	16.43	1640	79.99	950	37.71	2.002777685	5.780396786	2.10E-08	4.12E-07	Ups	M419DRAFT_141126	_	_
gene9751	671	3267	252.75	968	87.57	138	15.64	428	39.47	-2.747298177	6.098853404	2.19E-08	4.29E-07	Down	M419DRAFT_125468	_	_
gene7282	501	866	89.73	267	32.35	33	5.01	105	12.97	-2.877358111	4.194949187	2.26E-08	4.43E-07	Down	M419DRAFT_86703	_	_
gene8280	777	2326	155.4	1290	100.78	162	15.85	545	43.4	-2.234775048	5.980145306	2.35E-08	4.58E-07	Down	M419DRAFT_142774	_	_
gene9090	1323	28	1.1	41	1.88	132	7.59	185	8.65	2.325177726	2.644542498	2.38E-08	4.64E-07	Ups	M419DRAFT_59187	K17095	_
gene8479	396	90	11.8	132	20.23	447	85.83	357	55.78	2.019626148	4.069825354	2.44E-08	4.74E-07	Ups	M419DRAFT_89610	_	_
gene5223	1056	2658	130.66	1899	109.16	730	52.56	450	26.37	-1.728290691	6.430098819	2.44E-08	4.75E-07	Down	M419DRAFT_130622	_	_
gene6789	1587	161	5.27	97	3.71	13	0.62	26	1.01	-2.559747014	2.176630334	2.57E-08	4.97E-07	Down	M419DRAFT_132121	_	_
gene754	960	2143	115.88	1943	122.86	5565	440.78	5565	358.69	1.618309284	7.928915475	2.61E-08	5.05E-07	Ups	M419DRAFT_126327	_	_
gene8551	462	260	29.21	209	27.46	51	8.39	55	7.37	-1.972228432	3.128439087	2.68E-08	5.16E-07	Down	M419DRAFT_49613	_	_
gene8900	2620	14157	280.5	11629	269.42	3477	100.91	2347	55.43	-1.938750754	8.890172519	2.68E-08	5.16E-07	Down	M419DRAFT_26687	_	_
gene5496	1222	1256	53.36	1696	84.25	456	28.37	477	24.15	-1.516325216	5.894155821	2.85E-08	5.48E-07	Down	M419DRAFT_123709	_	_
gene9315	1113	413	19.26	121	6.6	18	1.23	1	0.06	-4.478986543	3.011782949	2.89E-08	5.54E-07	Down	M419DRAFT_91789	_	_
gene3469	1740	1119	33.38	934	32.58	1949	85.17	2724	96.87	1.338796948	6.726114033	2.92E-08	5.60E-07	Ups	M419DRAFT_34488	_	_
gene6067	1344	419	16.18	510	23.03	968	54.77	1295	59.62	1.418659997	5.662641101	3.10E-08	5.93E-07	Ups	M419DRAFT_36708	_	_
gene146	1118	87017	4040.42	60329	3275.52	18721	1273.27	12092	669.25	-2.036324249	11.37445168	3.17E-08	6.03E-07	Down	M419DRAFT_121449	_	_
gene6621	1254	620	25.67	467	22.61	943	57.18	1645	81.17	1.393434532	5.843299566	3.17E-08	6.03E-07	Ups	M419DRAFT_84543	_	_
gene5554	1221	1012	43.03	760	37.78	291	18.12	287	14.54	-1.43283918	5.148334759	3.73E-08	7.09E-07	Down	M419DRAFT_137683	K14001	_
gene8107	1140	49	2.23	38	2.02	1	0.07	6	0.33	-3.447395198	0.617780769	3.82E-08	7.24E-07	Down	M419DRAFT_133383	K01184	cellular_component:extracellular region(GO:0005576);molecular_function:polygalacturonase activity(GO:0004650);biological_process:carbohydrate metabolic process(GO:0005975)
gene5627	1830	908	25.76	643	21.33	246	10.22	256	8.66	-1.444504155	4.95059879	3.87E-08	7.32E-07	Down	M419DRAFT_82254	_	_
gene3008	2085	883	21.98	688	20.03	1329	48.47	2545	75.53	1.435485812	6.406327666	3.92E-08	7.39E-07	Ups	M419DRAFT_75872	_	_
gene6689	1236	300	12.6	253	12.43	658	40.48	667	33.39	1.435492739	4.907482661	3.93E-08	7.39E-07	Ups	M419DRAFT_85067	_	_
gene565	1272	29	1.18	28	1.34	97	5.8	164	7.98	2.324563262	2.357469945	3.93E-08	7.39E-07	Ups	M419DRAFT_126143	K00480	_
gene6866	1590	4	0.13	6	0.23	39	1.87	44	1.71	3.176612421	0.675037912	4.07E-08	7.64E-07	Ups	M419DRAFT_132197	_	_
gene4873	819	512	32.45	480	35.58	901	83.65	1318	99.58	1.303895798	5.659871624	4.10E-08	7.68E-07	Ups	M419DRAFT_35690	_	_
gene5226	774	371	24.88	216	16.94	51	5.01	80	6.4	-1.994154887	3.425144656	4.10E-08	7.68E-07	Down	M419DRAFT_9144	_	_
gene2992	723	41	2.94	17	1.43	0	0	1	0.09	-5.374422431	0.005765789	4.23E-08	7.90E-07	Down	M419DRAFT_62371	_	_
gene1941	2076	1972	49.31	1685	49.27	4984	182.55	4750	141.58	1.592164163	7.745721542	4.33E-08	8.07E-07	Ups	M419DRAFT_73038	_	_
gene2548	2218	722	16.9	575	15.74	1143	39.18	1840	51.33	1.34613567	6.066847282	4.42E-08	8.22E-07	Ups	M419DRAFT_96772	_	_
gene3553	1071	142	6.88	62	3.51	7	0.5	15	0.87	-3.024414183	1.784293767	4.50E-08	8.35E-07	Down	M419DRAFT_76961	_	_
gene5348	834	358	22.28	335	24.38	92	8.39	87	6.45	-1.780425542	3.731814938	4.76E-08	8.83E-07	Down	M419DRAFT_81487	_	_
gene8966	596	24	2.09	93	9.47	0	0	2	0.21	-5.649716835	0.972424079	5.36E-08	9.91E-07	Down	M419DRAFT_125138	_	_
gene3024	1035	85	4.26	62	3.64	9	0.66	12	0.72	-2.628093247	1.400882905	5.42E-08	1.00E-06	Down	M419DRAFT_75235	_	_
gene7463	936	3020	167.49	3846	249.42	265	21.53	995	65.78	-2.383160535	6.927356145	5.64E-08	1.04E-06	Down	M419DRAFT_11152	_	_
gene4847	729	1	0.07	3	0.25	21	2.19	95	8.06	4.835552802	0.981273846	5.71E-08	1.05E-06	Ups	M419DRAFT_79607	_	_
gene8915	1176	87	3.84	87	4.49	14	0.91	12	0.63	-2.566847424	1.65353639	6.10E-08	1.12E-06	Down	M419DRAFT_90447	_	_
gene5374	1284	670	27.09	759	35.88	188	11.13	271	13.06	-1.504470886	4.843787009	6.29E-08	1.15E-06	Down	M419DRAFT_130786	_	_
gene1339	1032	1232	61.97	1204	70.82	161	11.86	462	27.7	-1.870513548	5.515238553	6.59E-08	1.21E-06	Down	M419DRAFT_32680	_	_
gene5797	2376	19	0.42	38	0.97	137	4.38	158	4.11	2.497434598	2.526822795	6.80E-08	1.24E-06	Ups	M419DRAFT_82275	_	_
gene5225	591	133	11.68	115	11.81	23	2.96	24	2.51	-2.22709827	2.189292021	6.89E-08	1.26E-06	Down	M419DRAFT_80636	K00851	_
gene5276	4020	3447	44.51	2397	36.19	959	18.14	792	12.19	-1.536524238	6.833299746	6.91E-08	1.26E-06	Down	M419DRAFT_130674	_	_
gene2472	1119	247	11.46	142	7.7	39	2.65	29	1.6	-2.303631657	2.788877224	7.41E-08	1.35E-06	Down	M419DRAFT_6699	K15532	_
gene2225	2640	38	0.75	36	0.83	140	4.03	145	3.4	2.109535816	2.549458494	7.85E-08	1.42E-06	Ups	M419DRAFT_73388	K08740	_
gene2706	1119	5	0.23	1	0.05	23	1.56	106	5.86	4.473738823	1.137039319	7.91E-08	1.43E-06	Ups	M419DRAFT_6901	_	_
gene6437	2490	1552	32.36	1111	27.08	466	14.23	522	12.97	-1.252898251	5.781451139	8.56E-08	1.55E-06	Down	M419DRAFT_101402	K01968	_
gene2995	831	2178	136.06	2122	155	4429	405.26	9744	725.55	1.830802827	8.170028302	8.82E-08	1.59E-06	Ups	M419DRAFT_97264	_	_
gene6826	1261	11	0.45	4	0.19	30	1.81	19567	960.15	10.38182389	8.179205208	8.87E-08	1.59E-06	Ups	M419DRAFT_113520	_	_
gene5774	1305	125	4.97	59	2.74	11	0.64	11	0.52	-2.852601667	1.664957218	9.08E-08	1.63E-06	Down	M419DRAFT_36459	_	_
gene2396	1725	121	3.64	115	4.05	257	11.33	488	17.5	1.782020223	3.950946355	9.49E-08	1.70E-06	Ups	M419DRAFT_96665	_	_
gene7715	2240	489	11.33	473	12.82	961	32.62	1109	30.63	1.263550758	5.58896085	9.61E-08	1.72E-06	Ups	M419DRAFT_138649	_	_
gene9453	876	1334	79.05	1229	85.16	2605	226.12	3681	260.01	1.439797335	7.1248601	1.02E-07	1.81E-06	Ups	M419DRAFT_125335	_	_
gene5830	1620	366	11.73	247	9.26	640	30.04	763	29.14	1.369622547	4.995891694	1.02E-07	1.81E-06	Ups	M419DRAFT_9694	K10295	_
gene3500	1017	338	17.25	556	33.19	1036	77.46	1535	93.39	1.633549022	5.783465373	1.02E-07	1.82E-06	Ups	M419DRAFT_77007	_	_
gene5404	1151	151	6.81	237	12.5	637	42.08	584	31.4	1.802761287	4.707024697	1.03E-07	1.82E-06	Ups	M419DRAFT_111701	_	_
gene5375	2643	1161	22.8	1037	23.82	396	11.39	376	8.8	-1.333321884	5.495379765	1.04E-07	1.85E-06	Down	M419DRAFT_81826	_	_
gene7817	1758	6297	185.94	6321	218.25	1182	51.12	2353	82.82	-1.720093284	7.91958004	1.05E-07	1.85E-06	Down	M419DRAFT_11480	_	_
gene5464	873	1157	68.8	918	63.83	363	31.62	365	25.87	-1.332044534	5.405998565	1.06E-07	1.87E-06	Down	M419DRAFT_9357	_	_
gene7658	1720	4213	127.15	4095	144.52	778	34.39	1623	58.39	-1.676242008	7.325497907	1.10E-07	1.94E-06	Down	M419DRAFT_102774	_	_
gene2960	1032	1557	78.32	1447	85.11	532	39.2	615	36.87	-1.228930339	5.977174327	1.12E-07	1.97E-06	Down	M419DRAFT_128457	_	_
gene1974	1401	497	18.42	569	24.65	1227	66.59	1204	53.18	1.349813503	5.807780767	1.13E-07	1.98E-06	Ups	M419DRAFT_53248	_	_
gene8216	415	55	6.88	76	11.12	243	44.52	234	34.89	2.017527452	3.308011289	1.15E-07	2.01E-06	Ups	M419DRAFT_124808	_	_
gene4723	1536	62	2.1	70	2.77	419	20.74	199	8.02	2.437749547	3.649916582	1.16E-07	2.03E-06	Ups	M419DRAFT_8704	_	_
gene5322	498	29	3.02	23	2.8	80	12.21	253	31.44	2.774895641	2.60319846	1.21E-07	2.12E-06	Ups	M419DRAFT_81213	_	_
gene9471	1362	466	17.76	517	23.04	1025	57.22	1149	52.2	1.297539674	5.651886377	1.23E-07	2.14E-06	Ups	M419DRAFT_12913	_	_
gene1465	832	476	29.7	407	29.69	1207	110.31	920	68.42	1.463837627	5.602293285	1.24E-07	2.17E-06	Ups	M419DRAFT_95516	_	_
gene7281	999	367	19.07	218	13.25	71	5.4	55	3.41	-2.004826506	3.420211344	1.26E-07	2.20E-06	Down	M419DRAFT_132583	_	_
gene9781	2578	57890	1165.7	47550	1119.6	15299	451.24	11736	281.69	-1.764907541	10.95923204	1.27E-07	2.20E-06	Down	M419DRAFT_105117	_	_
gene3505	1041	332	16.56	304	17.73	916	66.91	701	41.67	1.537315202	5.187803091	1.29E-07	2.23E-06	Ups	M419DRAFT_128965	K01749	_
gene8112	1264	332	13.64	223	10.71	554	33.33	749	36.67	1.397376732	4.872732019	1.33E-07	2.30E-06	Ups	M419DRAFT_124787	_	_
gene2562	261	107	21.28	223	51.86	459	133.72	942	223.33	2.161048967	4.775087478	1.38E-07	2.38E-06	Ups	M419DRAFT_6784	_	_
gene9527	1152	22	0.99	17	0.9	65	4.29	157	8.43	2.621424639	2.065043877	1.42E-07	2.45E-06	Ups	M419DRAFT_92304	_	_
gene5755	1104	3861	181.55	2670	146.8	6593	454.09	17718	993.06	2.013604573	8.89691616	1.54E-07	2.64E-06	Ups	M419DRAFT_81999	_	_
gene5306	5202	124	1.24	161	1.88	311	4.55	608	7.23	1.793843907	4.247470439	1.67E-07	2.87E-06	Ups	M419DRAFT_36063	_	_
gene2525	1242	1678	70.13	695	33.97	295	18.06	174	8.67	-2.085547622	5.386898478	1.69E-07	2.90E-06	Down	M419DRAFT_74587	_	_
gene1463	783	1134	75.18	557	43.18	139	13.5	297	23.47	-1.799942023	4.967418038	1.78E-07	3.05E-06	Down	M419DRAFT_70688	_	_
gene3830	2262	537	12.32	391	10.49	143	4.81	107	2.93	-1.689819513	4.155635521	1.94E-07	3.32E-06	Down	M419DRAFT_77001	_	_
gene6575	2112	7155	175.87	6349	182.48	2043	73.55	1355	39.7	-1.786464017	7.994924671	1.95E-07	3.32E-06	Down	M419DRAFT_85153	_	_
gene9555	789	137	9.01	116	8.92	268	25.83	451	35.37	1.644841832	3.939989024	1.97E-07	3.35E-06	Ups	M419DRAFT_104862	_	_
gene5285	1043	1606	79.93	2553	148.58	7567	551.66	6494	385.26	1.908634558	8.211532552	1.97E-07	3.35E-06	Ups	M419DRAFT_123608	_	_
gene8607	2397	1318	28.54	1903	48.19	4282	135.83	5110	131.91	1.675681391	7.656761497	2.13E-07	3.62E-06	Ups	M419DRAFT_133866	K14679	_
gene645	585	11183	992.35	14055	1458.38	47976	6235.91	34498	3648.95	1.886145676	10.78145192	2.26E-07	3.83E-06	Ups	M419DRAFT_68976	K09702	_
gene9766	504	27	2.78	20	2.41	74	11.16	149	18.29	2.37361845	2.117609447	2.35E-07	3.98E-06	Ups	M419DRAFT_92891	_	_
gene8582	1791	3962	114.84	3186	107.98	1196	50.78	1111	38.38	-1.446394732	7.155646304	2.36E-07	3.98E-06	Down	M419DRAFT_26554	_	_
gene8539	2225	347	8.1	395	10.78	904	30.89	855	23.78	1.408836129	5.32798071	2.41E-07	4.06E-06	Ups	M419DRAFT_103710	_	_
gene6559	984	203	10.71	145	8.94	324	25.04	910	57.22	1.938812625	4.616156404	2.46E-07	4.13E-06	Ups	M419DRAFT_37122	K18339	_
gene6494	754	78	5.37	72	5.8	158	15.93	3954	324.49	4.798191608	5.992077118	2.73E-07	4.58E-06	Ups	M419DRAFT_25763	K06910	_
gene8559	1359	603	23.03	329	14.7	131	7.33	102	4.64	-1.783533195	4.124772862	2.91E-07	4.88E-06	Down	M419DRAFT_133819	_	_
gene8302	885	1802	105.7	1808	124.01	4475	384.49	4489	313.86	1.478460908	7.652189081	3.04E-07	5.08E-06	Ups	M419DRAFT_38582	_	_
gene1607	2532	3682	75.49	2838	68.04	1102	33.09	1061	25.93	-1.406886809	7.031303492	3.08E-07	5.14E-06	Down	M419DRAFT_127164	_	_
gene1361	2323	13770	307.72	11918	311.42	2083	68.18	4791	127.62	-1.787489367	8.920382617	3.09E-07	5.16E-06	Down	M419DRAFT_135838	_	_
gene8589	999	169	8.78	110	6.68	274	20.86	558	34.56	1.714639102	4.119816523	3.17E-07	5.27E-06	Ups	M419DRAFT_133849	_	_
gene8521	1369	714	27.07	264	11.71	85	4.72	127	5.74	-2.011226133	4.126377895	3.24E-07	5.38E-06	Down	M419DRAFT_138986	_	_
gene2969	1338	272	10.55	127	5.76	394	22.39	1207	55.82	2.134362249	4.946597983	3.25E-07	5.39E-06	Ups	M419DRAFT_34062	_	_
gene3638	198	961	251.95	704	215.83	168	64.52	361	112.82	-1.521456052	5.033461398	3.32E-07	5.50E-06	Down	M419DRAFT_129096	_	_
gene1093	4338	854	10.22	919	12.86	1609	28.2	2039	29.08	1.185709578	6.421715726	3.36E-07	5.55E-06	Ups	M419DRAFT_95059	_	_
gene9840	2879	2082	37.54	1940	40.9	703	18.57	941	20.22	-1.141374421	6.424027729	3.44E-07	5.68E-06	Down	M419DRAFT_27031	K14262	_
gene8476	1008	2133	109.85	1628	98.04	599	45.19	894	54.88	-1.179521479	6.303758088	3.60E-07	5.92E-06	Down	M419DRAFT_89512	_	_
gene1898	6003	670	5.79	547	5.53	980	12.41	1567	16.15	1.209195729	5.879791172	3.60E-07	5.92E-06	Ups	M419DRAFT_96129	_	_
gene4163	1041	16	0.8	17	0.99	72	5.26	77	4.58	2.328422415	1.592926466	3.61E-07	5.93E-06	Ups	M419DRAFT_78010	_	_
gene6276	1770	1100	32.26	526	18.04	236	10.14	195	6.82	-1.694025689	4.934502268	3.65E-07	5.99E-06	Down	M419DRAFT_36885	_	_
gene6450	1551	578	19.35	458	17.92	63	3.09	6	0.24	-3.619194583	4.04546752	3.66E-07	5.99E-06	Down	M419DRAFT_84457	K05747	_
gene4066	1537	2285	77.18	1499	59.2	615	30.43	838	33.74	-1.212177291	6.293893005	3.68E-07	6.00E-06	Down	M419DRAFT_98341	_	_
gene6236	777	781	52.18	623	48.67	1188	116.26	1710	136.18	1.198172849	6.076701093	3.68E-07	6.00E-06	Ups	M419DRAFT_83737	_	_
gene5050	1827	24	0.68	18	0.6	69	2.87	116	3.93	2.277045222	1.880657282	3.85E-07	6.25E-06	Ups	M419DRAFT_35849	_	_
gene3115	522	41	4.08	88	10.23	6	0.87	5	0.59	-3.399103515	1.184321924	3.85E-07	6.25E-06	Down	M419DRAFT_128602	_	_
gene9279	333	85	13.25	99	18.05	214	48.87	368	68.38	1.781632807	3.60416333	3.93E-07	6.38E-06	Ups	M419DRAFT_91746	_	_
gene9841	591	183	16.07	190	19.51	31	3.99	56	5.86	-1.967665498	2.81749683	3.96E-07	6.42E-06	Down	M419DRAFT_135026	_	_
gene1628	1260	96	3.96	73	3.52	196	11.83	305	14.98	1.716054538	3.410979058	4.00E-07	6.46E-06	Ups	M419DRAFT_5944	_	_
gene3205	1623	3075	98.35	2845	106.4	731	34.25	233	8.88	-2.371815056	6.696844799	4.04E-07	6.52E-06	Down	M419DRAFT_136619	_	_
gene4644	915	500	28.37	438	29.06	773	64.24	1279	86.49	1.26670968	5.549141766	4.04E-07	6.52E-06	Ups	M419DRAFT_79636	K04711	_
gene3721	1209	912	39.16	509	25.56	156	9.81	271	13.87	-1.572437176	4.778279491	4.05E-07	6.52E-06	Down	M419DRAFT_7778	_	_
gene1922	1008	9	0.46	12	0.72	43	3.24	87	5.34	2.732453848	1.313870601	4.08E-07	6.56E-06	Ups	M419DRAFT_72290	_	_
gene3862	1551	2109	70.59	2376	92.99	4514	221.3	8606	343.34	1.659964561	8.107908233	4.13E-07	6.63E-06	Ups	M419DRAFT_136875	_	_
gene8736	2544	13798	281.56	10353	247.03	3765	112.53	3390	82.45	-1.563089166	8.876353873	4.28E-07	6.86E-06	Down	M419DRAFT_90302	K01235	_
gene9912	1777	988	28.86	969	33.1	1620	69.32	3277	114.11	1.439137644	6.739235517	4.62E-07	7.39E-06	Ups	M419DRAFT_27047	_	_
gene3948	843	163	10.04	118	8.5	31	2.8	24	1.76	-2.156727023	2.368057692	4.73E-07	7.55E-06	Down	M419DRAFT_7987	_	_
gene9970	915	18	1.02	32	2.12	107	8.89	121	8.18	2.321445426	2.19040343	4.76E-07	7.58E-06	Ups	M419DRAFT_93425	_	_
gene1749	594	2065	180.47	919	93.91	199	25.47	524	54.59	-1.899092312	5.756495708	4.84E-07	7.70E-06	Down	M419DRAFT_70609	_	_
gene5314	507	261	26.72	167	19.99	48	7.2	56	6.83	-1.859512508	3.01008245	4.88E-07	7.75E-06	Down	M419DRAFT_130711	_	_
gene370	1786	45	1.31	32	1.09	126	5.36	141	4.89	1.964588227	2.480118647	4.92E-07	7.81E-06	Ups	M419DRAFT_135387	_	_
gene7863	243	2389	510.36	2563	640.23	708	221.54	1139	290.03	-1.295362689	6.685837763	4.96E-07	7.86E-06	Down	M419DRAFT_87980	_	_
gene4871	549	105	9.93	69	7.63	209	28.95	297	33.47	1.701496678	3.434351736	5.03E-07	7.95E-06	Ups	M419DRAFT_130291	K17362	_
gene6490	237	32	7.01	14	3.59	94	30.16	104	27.15	2.29034552	1.995846252	5.22E-07	8.23E-06	Ups	M419DRAFT_84204	_	_
gene2466	354	3522	516.48	3211	550.6	1103	236.92	1277	223.21	-1.339124848	7.106441339	5.22E-07	8.23E-06	Down	M419DRAFT_108330	_	_
gene2151	1425	122	4.44	245	10.44	649	34.63	605	26.27	1.907466835	4.721448857	5.34E-07	8.41E-06	Ups	M419DRAFT_73072	_	_
gene7760	1599	3	0.1	2	0.08	17	0.81	46	1.78	3.70754388	0.236814927	5.38E-07	8.45E-06	Ups	M419DRAFT_87708	_	_
gene6884	1899	17	0.46	26	0.83	77	3.08	123	4.01	2.332907913	1.984276715	5.52E-07	8.65E-06	Ups	M419DRAFT_51467	_	_
gene9788	1146	442	20.02	404	21.4	134	8.89	143	7.72	-1.444418643	4.09662871	5.76E-07	9.02E-06	Down	M419DRAFT_92948	_	_
gene5827	498	282	29.4	181	22.06	43	6.57	71	8.82	-1.860106357	3.120721197	5.78E-07	9.03E-06	Down	M419DRAFT_83004	_	_
gene6793	3042	900	15.36	531	10.6	1204	30.1	2106	42.84	1.36533701	6.20520931	5.81E-07	9.07E-06	Ups	M419DRAFT_142266	_	_
gene9928	1530	111	3.77	80	3.17	16	0.8	21	0.85	-2.194312238	1.823459133	6.10E-07	9.50E-06	Down	M419DRAFT_93326	_	_
gene10002	1008	246	12.67	45	2.71	7	0.53	13	0.8	-3.632732461	2.195741402	6.12E-07	9.52E-06	Down	M419DRAFT_50891	_	_
gene6199	590	135	11.88	68	7	16	2.06	17	1.78	-2.418722349	1.85806713	6.52E-07	1.01E-05	Down	M419DRAFT_124000	_	_
gene8995	672	28674	2215.05	27157	2453.06	8671	981.14	8845	814.44	-1.503873295	10.11427913	6.53E-07	1.01E-05	Down	M419DRAFT_125146	_	_
gene1999	1661	995	31.1	714	26.09	267	12.22	367	13.67	-1.267341378	5.139591131	6.58E-07	1.02E-05	Down	M419DRAFT_107864	K09699	_
gene4446	2420	37941	813.88	28576	716.77	8990	282.47	12284	314.09	-1.484539266	10.35813324	6.77E-07	1.05E-05	Down	M419DRAFT_98900	K09419	_
gene8342	267	1637	318.27	626	142.32	193	54.96	368	85.28	-1.837086596	5.364839678	6.91E-07	1.07E-05	Down	M419DRAFT_133601	_	_
gene2789	4140	946	11.86	630	9.24	2702	49.63	1547	23.12	1.661960622	6.569904521	7.01E-07	1.08E-05	Ups	M419DRAFT_73914	_	biological_process:transport(GO:0006810);cellular_component:integral component of membrane(GO:0016021);molecular_function:ATPase activity, coupled to transmembrane movement of substances(GO:0042626);;molecular_function:ATP binding(GO:0005524)
gene5210	1412	207	7.61	142	6.1	471	25.36	402	17.62	1.520389837	4.296835844	7.12E-07	1.10E-05	Ups	M419DRAFT_137520	_	_
gene9958	1122	134	6.2	112	6.06	282	19.11	343	18.92	1.506622051	3.795974232	7.14E-07	1.10E-05	Ups	M419DRAFT_93354	_	_
gene9392	3819	2661	36.17	3731	59.3	8716	173.54	9579	155.2	1.656672741	8.629258194	7.40E-07	1.14E-05	Ups	M419DRAFT_26844	_	_
gene4587	699	854	63.42	1511	131.22	4756	517.36	3363	297.7	1.939214813	7.427236445	7.84E-07	1.20E-05	Ups	M419DRAFT_45199	_	_
gene9281	642	21240	1717.45	16486	1558.75	3653	432.66	941	90.7	-2.76849031	9.29878946	8.04E-07	1.23E-05	Down	M419DRAFT_125254	_	_
gene9570	1647	383	12.07	226	8.33	82	3.79	61	2.29	-1.876792601	3.502679078	8.36E-07	1.28E-05	Down	M419DRAFT_134774	_	_
gene3082	1950	563	14.99	493	15.35	184	7.17	136	4.32	-1.529264838	4.389868164	8.67E-07	1.32E-05	Down	M419DRAFT_7224	K16055	_
gene9036	1095	1421	67.37	2112	117.08	5718	397.07	4783	270.28	1.728546511	7.832158789	8.70E-07	1.32E-05	Ups	M419DRAFT_115937	_	molecular_function:oxidoreductase activity(GO:0016491);biological_process:oxidation-reduction process(GO:0055114);molecular_function:nucleotide binding(GO:0000166)
gene5587	2547	4167	84.93	3474	82.79	1346	40.18	1098	26.67	-1.451876011	7.252461032	8.81E-07	1.34E-05	Down	M419DRAFT_130968	K13621	_
gene22	1401	532	19.71	411	17.81	775	42.06	1190	52.56	1.208953239	5.509232318	9.05E-07	1.37E-05	Ups	M419DRAFT_67494	K11971	_
gene8004	1785	1113	32.37	628	21.36	176	7.5	362	12.55	-1.544233142	5.077190639	9.31E-07	1.41E-05	Down	M419DRAFT_11643	K11369	_
gene9021	1736	1952	58.37	1943	67.94	4074	178.44	5047	179.89	1.378319005	7.68834941	9.48E-07	1.43E-05	Ups	M419DRAFT_143068	_	_
gene5070	825	2070	130.25	1329	97.78	638	58.8	530	39.75	-1.335214179	6.102614219	9.57E-07	1.44E-05	Down	M419DRAFT_80715	K01173	_
gene2031	1032	183	9.21	268	15.76	729	53.71	557	33.4	1.67706725	4.82363914	9.92E-07	1.50E-05	Ups	M419DRAFT_6312	_	_
gene695	2424	751	16.08	735	18.41	233	7.31	330	8.42	-1.256776932	4.959702694	9.96E-07	1.50E-05	Down	M419DRAFT_94562	_	_
gene7513	502	1178	121.82	968	117.05	235	35.6	504	62.12	-1.412859618	5.43337613	1.01E-06	1.51E-05	Down	M419DRAFT_120237	_	_
gene4424	1326	2093	81.94	1460	66.84	547	31.37	848	39.57	-1.192823893	6.212522788	1.05E-06	1.57E-05	Down	M419DRAFT_78685	_	_
gene4203	2964	996	17.44	634	12.98	243	6.23	350	7.31	-1.291842281	5.057716095	1.07E-06	1.60E-05	Down	M419DRAFT_129642	_	_
gene1235	1149	76	3.43	57	3.01	194	12.84	198	10.66	1.736908165	3.083034834	1.09E-06	1.64E-05	Ups	M419DRAFT_70894	_	_
gene930	1707	47	1.43	33	1.17	99	4.41	208	7.54	2.06992374	2.62024464	1.18E-06	1.77E-05	Ups	M419DRAFT_67680	_	_
gene1221	1476	895	31.48	775	31.87	293	15.09	355	14.88	-1.204778631	5.135924239	1.19E-06	1.78E-05	Down	M419DRAFT_71688	K01001	_
gene5667	932	286	15.93	287	18.69	50	4.08	105	6.97	-1.764778449	3.467054983	1.20E-06	1.78E-05	Down	M419DRAFT_112061	_	_
gene6043	1778	1176	34.34	832	28.4	280	11.97	465	16.18	-1.279442667	5.366709341	1.21E-06	1.80E-05	Down	M419DRAFT_141958	K00844	_
gene7223	387	1219	163.51	813	127.52	335	65.82	437	69.87	-1.225284864	5.396564831	1.26E-06	1.88E-05	Down	M419DRAFT_85949	_	_
gene3849	1521	2065	70.48	1733	69.16	774	38.69	741	30.15	-1.146069723	6.334081667	1.27E-06	1.89E-05	Down	M419DRAFT_129298	K01268	_
gene3105	1499	11636	402.96	14107	571.25	2733	138.63	5022	207.3	-1.62133517	8.982730409	1.35E-06	2.00E-05	Down	M419DRAFT_136573	K05916	_
gene3903	210	3934	972.48	3775	1091.17	1234	446.81	1581	465.85	-1.302895271	7.314914348	1.36E-06	2.01E-05	Down	M419DRAFT_7947	_	_
gene6984	333	181	28.22	116	21.15	15	3.43	42	7.8	-2.239989364	2.424008663	1.40E-06	2.07E-05	Down	M419DRAFT_85167	_	_
gene713	1755	638	18.87	420	14.53	818	35.44	2189	77.18	1.627532345	5.969866871	1.43E-06	2.11E-05	Ups	M419DRAFT_126284	_	_
gene4745	924	1841	103.43	1447	95.06	521	42.87	807	54.04	-1.158876056	6.118293233	1.44E-06	2.11E-05	Down	M419DRAFT_35583	_	_
gene624	525	81	8.01	60	6.94	381	55.18	177	20.86	2.218224827	3.540855362	1.44E-06	2.12E-05	Ups	M419DRAFT_68136	_	_
gene5363	801	5320	344.78	5392	408.61	12160	1154.34	13760	1062.96	1.431354452	9.187125312	1.46E-06	2.14E-05	Ups	M419DRAFT_123634	K03627	_
gene410	570	905	82.42	714	76.04	265	35.35	372	40.38	-1.189341559	5.090444281	1.46E-06	2.14E-05	Down	M419DRAFT_117122	_	_
gene6308	1878	2243	62	1909	61.7	848	34.33	839	27.64	-1.122663152	6.470520683	1.46E-06	2.14E-05	Down	M419DRAFT_83320	_	_
gene9493	1248	769	31.99	563	27.38	1596	97.24	1262	62.57	1.303502317	6.069874235	1.55E-06	2.26E-05	Ups	M419DRAFT_139387	K17803	_
gene6867	1044	0	0	2	0.12	16	1.17	24	1.42	4.292213856	-0.355646457	1.56E-06	2.27E-05	Ups	M419DRAFT_132198	_	_
gene9260	916	450	25.5	391	25.91	676	56.12	1157	78.16	1.259423077	5.386455986	1.56E-06	2.28E-05	Ups	M419DRAFT_26798	_	_
gene3780	633	1	0.08	4	0.38	22	2.64	32	3.13	3.502540146	0.07075171	1.58E-06	2.29E-05	Ups	M419DRAFT_34746	_	_
gene8940	1239	192	8.04	154	7.54	45	2.76	29	1.45	-2.023384017	2.689364348	1.62E-06	2.35E-05	Down	M419DRAFT_104224	_	_
gene1393	2514	1539	31.78	1375	33.2	2601	78.67	3954	97.32	1.31146102	7.215549783	1.62E-06	2.35E-05	Ups	M419DRAFT_71664	_	_
gene8981	1482	435	15.24	249	10.2	94	4.82	98	4.09	-1.638573875	3.71913088	1.66E-06	2.40E-05	Down	M419DRAFT_90737	_	_
gene4158	1903	4331	118.14	3956	126.19	1342	53.62	1693	55.05	-1.294533589	7.418581845	1.67E-06	2.41E-05	Down	M419DRAFT_98439	K11493	_
gene2491	2364	33	0.72	53	1.36	143	4.6	173	4.53	2.008308271	2.707022959	1.70E-06	2.45E-05	Ups	M419DRAFT_74475	_	_
gene5877	1371	320	12.12	294	13.02	501	27.79	894	40.35	1.313480392	4.97515878	1.71E-06	2.46E-05	Ups	M419DRAFT_83244	_	_
gene7215	3912	548	7.27	469	7.28	965	18.76	1015	16.05	1.132885727	5.57137064	1.73E-06	2.49E-05	Ups	M419DRAFT_132519	_	_
gene9294	1230	151	6.37	141	6.96	346	21.39	357	17.96	1.435219973	3.995211358	1.73E-06	2.49E-05	Ups	M419DRAFT_39417	_	_
gene6550	2078	842	21.03	674	19.69	98	3.59	9	0.27	-3.530347695	4.596743962	1.77E-06	2.54E-05	Down	M419DRAFT_142163	K06236	_
gene3569	306	27611	4684.09	22403	4444.07	3360	834.93	461	93.22	-3.41971357	9.639471823	1.82E-06	2.60E-05	Down	M419DRAFT_34569	_	_
gene1843	608	519	44.31	524	52.31	169	21.14	207	21.07	-1.320213452	4.435623368	1.84E-06	2.63E-05	Down	M419DRAFT_122268	_	_
gene4017	741	638	44.7	553	45.3	884	90.71	1712	142.96	1.250757929	5.881288993	1.86E-06	2.65E-05	Ups	M419DRAFT_34948	K01560	_
gene707	1550	821	27.5	578	22.64	192	9.42	314	12.54	-1.314261767	4.837511641	1.88E-06	2.69E-05	Down	M419DRAFT_106167	_	_
gene3824	1731	149	4.47	104	3.65	27	1.19	31	1.11	-1.946405293	2.25780427	1.91E-06	2.72E-05	Down	M419DRAFT_77229	_	_
gene9030	666	56	4.36	66	6.02	154	17.58	226	21	1.770540749	3.008104566	1.93E-06	2.75E-05	Ups	M419DRAFT_54009	_	_
gene1037	1647	49	1.54	45	1.66	114	5.26	194	7.29	1.844969827	2.683386398	1.98E-06	2.81E-05	Ups	M419DRAFT_126605	_	_
gene4944	555	682	63.79	407	44.51	160	21.92	74	8.25	-1.972452894	4.312084141	1.99E-06	2.82E-05	Down	M419DRAFT_80148	_	_
gene373	1360	1034	39.47	857	38.25	342	19.12	417	18.97	-1.153906577	5.32742691	1.99E-06	2.82E-05	Down	M419DRAFT_94181	K15275	_
gene3637	2259	8256	189.72	5889	158.24	1462	49.21	2942	80.59	-1.548109524	8.105662733	2.00E-06	2.82E-05	Down	M419DRAFT_97880	_	_
gene3429	1230	753	31.78	467	23.05	94	5.81	246	12.38	-1.712166133	4.53185948	2.01E-06	2.84E-05	Down	M419DRAFT_76361	_	_
gene8378	1587	542	17.73	445	17.02	166	7.95	188	7.33	-1.31067122	4.347743996	2.02E-06	2.84E-05	Down	M419DRAFT_56216	_	_
gene861	2824	2547	46.82	2012	43.25	863	23.24	1060	23.23	-1.080052239	6.614149765	2.03E-06	2.86E-05	Down	M419DRAFT_23453	K15130	_
gene2073	402	64	8.26	50	7.55	9	1.7	11	1.69	-2.332634656	1.099490801	2.06E-06	2.89E-05	Down	M419DRAFT_33310	_	_
gene6831	1263	34	1.4	30	1.44	90	5.42	129	6.32	1.919877808	2.194590723	2.07E-06	2.91E-05	Ups	M419DRAFT_85306	_	_
gene2667	1011	1386	71.17	995	59.74	371	27.9	585	35.8	-1.163035547	5.647277315	2.15E-06	3.02E-05	Down	M419DRAFT_24177	_	_
gene8574	2281	81	1.84	67	1.78	475	15.83	174	4.72	2.375420578	3.744687925	2.18E-06	3.05E-05	Ups	M419DRAFT_103763	_	_
gene8777	1557	836	27.87	680	26.51	269	13.14	332	13.19	-1.171467219	5.003425424	2.19E-06	3.07E-05	Down	M419DRAFT_12314	K13278	_
gene3293	98	62	32.84	32	19.82	7	5.43	3	1.89	-2.994030937	0.749231404	2.24E-06	3.13E-05	Down	M419DRAFT_t47	K14233	_
gene2306	2123	4684	114.53	4253	121.6	1607	57.56	1492	43.49	-1.349997916	7.511306172	2.25E-06	3.14E-05	Down	M419DRAFT_136286	_	_
gene3927	1044	62	3.08	34	1.98	7	0.51	5	0.3	-2.781193706	0.800610158	2.27E-06	3.16E-05	Down	M419DRAFT_78380	K19305	molecular_function:metal ion binding(GO:0046872);molecular_function:metalloendopeptidase activity(GO:0004222);biological_process:proteolysis(GO:0006508)
gene3742	381	1258	171.4	1898	302.39	3063	611.3	10713	1739.87	2.181329584	8.030311212	2.29E-06	3.19E-05	Ups	M419DRAFT_98010	_	_
gene8770	1101	621	29.28	568	31.32	220	15.19	190	10.68	-1.355348474	4.608417133	2.31E-06	3.20E-05	Down	M419DRAFT_90096	_	_
gene7379	1929	29	0.78	35	1.1	80	3.15	244	7.83	2.420296087	2.61647806	2.45E-06	3.39E-05	Ups	M419DRAFT_37798	_	_
gene2535	321	1638	264.89	1248	236	480	113.7	724	139.56	-1.108353104	5.944529008	2.48E-06	3.43E-05	Down	M419DRAFT_74764	_	_
gene8157	901	1921	110.68	1926	129.76	4206	354.96	4483	307.87	1.337205709	7.641331282	2.48E-06	3.43E-05	Ups	M419DRAFT_103331	K03264	_
gene7783	1845	1195	33.62	917	30.17	1680	69.24	2349	78.78	1.088893157	6.587661705	2.52E-06	3.47E-05	Ups	M419DRAFT_66489	_	_
gene8603	1836	13768	389.28	11934	394.56	3771	156.18	5141	173.26	-1.376222693	9.0243301	2.52E-06	3.47E-05	Down	M419DRAFT_103797	_	_
gene3317	864	71	4.27	48	3.37	10	0.88	10	0.72	-2.381434672	1.14551447	2.61E-06	3.59E-05	Down	M419DRAFT_7420	_	_
gene9622	679	20561	1571.95	14577	1303.15	5540	620.4	6229	567.65	-1.39951444	9.456869856	2.74E-06	3.77E-05	Down	M419DRAFT_125403	_	_
gene8747	297	2161	377.71	1853	378.72	848	217.11	787	163.96	-1.114847373	6.424776268	2.75E-06	3.78E-05	Down	M419DRAFT_12286	_	_
gene9883	807	101	6.5	69	5.19	198	18.66	259	19.86	1.592072501	3.320793562	2.80E-06	3.83E-05	Ups	M419DRAFT_13265	_	_
gene8059	1605	12	0.39	11	0.42	45	2.13	55	2.12	2.266586006	1.044286708	2.80E-06	3.83E-05	Ups	M419DRAFT_88484	_	_
gene3191	858	853	51.61	830	58.72	1314	116.45	1943	140.13	1.091757086	6.276234482	2.81E-06	3.83E-05	Ups	M419DRAFT_109049	K00065	_
gene8458	1467	2238	79.19	1714	70.92	814	42.19	850	35.85	-1.06898264	6.410214209	2.81E-06	3.83E-05	Down	M419DRAFT_103637	K14002	_
gene9738	1776	67	1.96	12	0.41	0	0	2	0.07	-4.94302666	0.392286299	2.87E-06	3.91E-05	Down	M419DRAFT_13147	_	_
gene3193	1022	2079	105.6	1373	81.55	648	48.21	400	24.22	-1.494380372	6.083245313	2.93E-06	3.99E-05	Down	M419DRAFT_140803	K19634	_
gene7332	1545	16	0.54	19	0.75	1	0.05	0	0	-4.678755823	-0.57129424	2.96E-06	4.02E-05	Down	M419DRAFT_86724	K16261	_
gene1682	1090	22	1.05	19	1.06	54	3.77	166	9.42	2.517881085	2.056144348	3.10E-06	4.21E-05	Ups	M419DRAFT_23818	_	_
gene4693	1312	2002	79.21	2347	108.59	792	45.9	415	19.57	-1.646537607	6.411417049	3.12E-06	4.23E-05	Down	M419DRAFT_99230	_	_
gene1411	1239	140	5.87	122	5.98	319	19.58	313	15.63	1.444982324	3.843156213	3.18E-06	4.30E-05	Ups	M419DRAFT_5737	K14688	_
gene9968	807	234	15.05	233	17.53	64	6.03	73	5.6	-1.611265019	3.21205625	3.30E-06	4.46E-05	Down	M419DRAFT_93434	_	_
gene9393	541	391	37.52	185	20.76	39	5.48	91	10.41	-1.990507522	3.388654297	3.40E-06	4.58E-05	Down	M419DRAFT_125293	_	_
gene3360	1527	637	21.66	516	20.51	891	44.37	1334	54.06	1.097386683	5.724610443	3.43E-06	4.62E-05	Ups	M419DRAFT_75641	K11801	_
gene3930	1584	301	9.86	299	11.46	466	22.37	1241	48.48	1.60601877	5.160974457	3.43E-06	4.62E-05	Ups	M419DRAFT_34878	_	_
gene6324	876	668	39.59	567	39.29	979	84.98	1331	94.02	1.056747928	5.798739721	3.46E-06	4.65E-05	Ups	M419DRAFT_83396	_	_
gene931	1596	111	3.61	90	3.42	243	11.58	264	10.24	1.505350031	3.504125249	3.47E-06	4.66E-05	Ups	M419DRAFT_69859	_	_
gene2735	1389	101	3.77	178	7.78	337	18.45	483	21.52	1.666176137	4.134610562	3.52E-06	4.72E-05	Ups	M419DRAFT_96941	_	_
gene2616	517	4750	476.94	4413	518.13	10671	1569.45	10563	1264.23	1.384450271	8.9225116	3.65E-06	4.88E-05	Ups	M419DRAFT_24169	K03671	biological_process:cell redox homeostasis(GO:0045454);molecular_function:electron carrier activity(GO:0009055);molecular_function:protein disulfide oxidoreductase activity(GO:0015035);biological_process:glycerol ether metabolic process(GO:0006662)
gene7868	1694	413	12.66	297	10.64	104	4.67	132	4.82	-1.420000278	3.839283801	3.67E-06	4.90E-05	Down	M419DRAFT_103027	K00463	_
gene7520	1884	961	26.48	1214	39.11	340	13.72	499	16.39	-1.248921182	5.524339764	3.68E-06	4.91E-05	Down	M419DRAFT_86982	K08157	_
gene2982	1839	4	0.11	4	0.13	21	0.87	37	1.24	2.956772532	0.206775071	3.76E-06	5.02E-05	Ups	M419DRAFT_75555	_	_
gene1125	1815	451	12.9	315	10.53	721	30.21	810	27.61	1.176977083	5.182385883	3.78E-06	5.03E-05	Ups	M419DRAFT_126686	K00618	_
gene5240	1287	333	13.43	299	14.1	93	5.49	115	5.53	-1.444976136	3.678777474	3.80E-06	5.05E-05	Down	M419DRAFT_80603	_	_
gene8106	855	181	10.99	129	9.16	249	22.14	982	71.07	2.082718817	4.565706542	3.81E-06	5.06E-05	Ups	M419DRAFT_88912	_	_
gene1882	2115	2440	59.89	1408	40.41	692	24.88	817	23.9	-1.16408127	6.325429463	3.85E-06	5.11E-05	Down	M419DRAFT_122299	K01230	molecular_function:mannosyl-oligosaccharide 1,2-alpha-mannosidase activity(GO:0004571);molecular_function:calcium ion binding(GO:0005509);cellular_component:membrane(GO:0016020)
gene9973	2172	20	0.48	41	1.15	102	3.57	163	4.64	2.220111712	2.400412677	3.89E-06	5.15E-05	Ups	M419DRAFT_39977	_	_
gene9088	720	3576	257.83	3407	287.23	8761	925.24	7861	675.58	1.429061942	8.564502579	3.99E-06	5.27E-05	Ups	M419DRAFT_125216	K03671	_
gene305	2622	1652	32.71	1339	31	2427	70.38	4681	110.47	1.379179095	7.295964457	4.05E-06	5.34E-05	Ups	M419DRAFT_23209	_	_
gene6602	2109	676	16.64	548	15.77	933	33.64	1391	40.81	1.074251853	5.795012081	4.08E-06	5.38E-05	Ups	M419DRAFT_131934	K01908	_
gene5927	192	107	28.93	81	25.61	20	7.92	6	1.93	-2.619672429	1.741980171	4.20E-06	5.53E-05	Down	M419DRAFT_82737	_	_
gene208	1722	376	11.33	329	11.6	552	24.37	920	33.06	1.199159264	5.090880925	4.21E-06	5.53E-05	Ups	M419DRAFT_93948	_	_
gene9094	1344	9	0.35	6	0.27	25	1.41	128	5.89	3.412946911	1.432510972	4.23E-06	5.56E-05	Ups	M419DRAFT_91083	_	_
gene7933	1008	5	0.26	14	0.84	49	3.7	55	3.38	2.571886371	1.055191271	4.31E-06	5.66E-05	Ups	M419DRAFT_11581	_	_
gene6221	2601	374	7.46	258	6.02	664	19.41	638	15.18	1.232531272	4.943738044	4.33E-06	5.66E-05	Ups	M419DRAFT_112768	_	_
gene1759	2667	7545	146.86	7216	164.24	2345	66.86	2948	68.4	-1.327584568	8.24417684	4.33E-06	5.66E-05	Down	M419DRAFT_136048	_	_
gene5566	828	332	20.81	373	27.34	567	52.07	1132	84.6	1.378945746	5.232491367	4.33E-06	5.66E-05	Ups	M419DRAFT_100314	_	_
gene5673	204	2460	625.99	2469	734.66	4599	1714.21	6684	2027.39	1.332962132	7.995828356	4.44E-06	5.80E-05	Ups	M419DRAFT_131049	_	_
gene4117	1533	215	7.28	218	8.63	354	17.56	772	31.16	1.48899566	4.60576056	4.45E-06	5.80E-05	Ups	M419DRAFT_78616	_	_
gene7490	509	109	11.12	112	13.36	217	32.42	370	44.98	1.536665178	3.675847502	4.48E-06	5.82E-05	Ups	M419DRAFT_26138	_	_
gene8764	669	2778	215.56	1228	111.42	173	19.66	684	63.26	-2.102237219	6.13937375	4.69E-06	6.10E-05	Down	M419DRAFT_125020	_	_
gene7820	2829	59574	1093.17	48844	1048.03	5162	138.74	390	8.53	-3.98319756	10.71569257	4.86E-06	6.31E-05	Down	M419DRAFT_102957	_	_
gene9124	2411	497	10.7	236	5.94	78	2.46	125	3.21	-1.675068084	3.799103805	4.93E-06	6.39E-05	Down	M419DRAFT_104377	_	_
gene3619	2403	30	0.65	25	0.63	83	2.63	99	2.55	1.884927222	1.95132408	4.95E-06	6.41E-05	Ups	M419DRAFT_7681	_	_
gene4997	2066	2434	61.16	4514	132.63	598	22.01	1292	38.7	-1.803418064	7.07579217	4.97E-06	6.42E-05	Down	M419DRAFT_99567	K03362	_
gene8212	798	11	0.72	7	0.53	33	3.14	53	4.11	2.391797463	0.806635784	5.03E-06	6.49E-05	Ups	M419DRAFT_133479	_	_
gene9363	1369	1507	57.14	1080	47.89	534	29.66	402	18.17	-1.260639031	5.737783128	5.05E-06	6.51E-05	Down	M419DRAFT_116206	_	_
gene6498	1665	287	8.95	282	10.28	457	20.87	827	30.73	1.298989145	4.859230811	5.09E-06	6.56E-05	Ups	M419DRAFT_84527	K01904	_
gene3118	2616	1	0.02	0	0	15	0.44	15	0.35	4.755566643	-0.713200332	5.16E-06	6.63E-05	Ups	M419DRAFT_63933	_	_
gene4464	1035	4084	204.84	2703	158.53	828	60.83	1542	92.19	-1.372408043	7.089498561	5.17E-06	6.63E-05	Down	M419DRAFT_129898	_	_
gene6172	1197	155	6.72	81	4.11	26	1.65	17	0.88	-2.233140127	2.097203999	5.17E-06	6.63E-05	Down	M419DRAFT_131532	_	_
gene4672	948	1509	82.63	1361	87.15	496	39.78	742	48.43	-1.069518454	5.958825282	5.19E-06	6.65E-05	Down	M419DRAFT_130101	_	_
gene4421	2951	8053	141.66	6645	136.69	2332	60.09	3001	62.93	-1.303411526	8.236036091	5.32E-06	6.81E-05	Down	M419DRAFT_24869	_	_
gene2001	693	2967	222.25	2554	223.71	1004	110.16	1216	108.58	-1.153125489	6.872069814	5.34E-06	6.82E-05	Down	M419DRAFT_6285	K00851	molecular_function:kinase activity(GO:0016301);biological_process:phosphorylation(GO:0016310);biological_process:carbohydrate metabolic process(GO:0005975)
gene7795	789	12	0.79	15	1.15	64	6.17	55	4.31	2.300341611	1.29512629	5.43E-06	6.93E-05	Ups	M419DRAFT_52809	_	_
gene5832	1005	305	15.75	249	15.04	507	38.36	621	38.23	1.188686449	4.733201413	5.46E-06	6.96E-05	Ups	M419DRAFT_82932	_	_
gene8306	13698	503	1.91	399	1.77	154	0.85	180	0.81	-1.264759016	4.230027729	5.95E-06	7.57E-05	Down	M419DRAFT_38585	_	_
gene9551	1476	345	12.13	70	2.88	7	0.36	32	1.34	-3.237847437	2.72308139	5.99E-06	7.62E-05	Down	M419DRAFT_39633	K03781	_
gene1381	789	687	45.2	444	34.16	201	19.37	197	15.45	-1.314681637	4.528422173	6.01E-06	7.62E-05	Down	M419DRAFT_5710	_	_
gene8050	2971	2533	44.26	2615	53.43	921	23.57	1169	24.35	-1.153586866	6.7819752	6.13E-06	7.77E-05	Down	M419DRAFT_26373	_	_
gene1041	2447	6106	129.54	8064	200.04	2369	73.61	2147	54.29	-1.492173571	8.159534074	6.54E-06	8.27E-05	Down	M419DRAFT_23525	K08197	_
gene2775	2085	2334	58.11	1734	50.48	790	28.81	1000	29.68	-1.017643824	6.466666795	6.54E-06	8.27E-05	Down	M419DRAFT_96986	_	_
gene788	1776	1847	53.99	1933	66.07	712	30.48	944	32.89	-1.047580613	6.37138454	6.63E-06	8.37E-05	Down	M419DRAFT_5172	_	biological_process:DNA repair(GO:0006281);molecular_function:deoxyribodipyrimidine photo-lyase activity(GO:0003904)
gene5446	1492	3269	113.74	3190	129.78	6206	316.28	8301	344.26	1.313454946	8.37011366	6.66E-06	8.40E-05	Ups	M419DRAFT_25303	_	_
gene7271	1084	1713	82.03	1250	70	452	31.71	771	44.01	-1.129911107	5.97307173	6.75E-06	8.51E-05	Down	M419DRAFT_102327	_	_
gene7178	1040	5102	254.67	4179	243.91	1721	125.83	1656	98.53	-1.277006248	7.580466701	6.92E-06	8.71E-05	Down	M419DRAFT_124397	K05528	_
gene9465	2004	55	1.42	54	1.64	136	5.16	171	5.28	1.644516678	2.743467312	7.24E-06	9.09E-05	Ups	M419DRAFT_92206	_	_
gene4411	2797	5607	104.06	3967	86.09	8278	225.04	15120	334.49	1.431471483	9.00363856	7.47E-06	9.36E-05	Ups	M419DRAFT_141274	K00624	_
gene1395	639	6	0.49	8	0.76	42	5	34	3.29	2.593278453	0.637472372	7.47E-06	9.36E-05	Ups	M419DRAFT_5724	_	_
gene3026	390	1418	188.75	740	115.18	360	70.19	431	68.38	-1.257107561	5.460019841	7.48E-06	9.36E-05	Down	M419DRAFT_75215	_	_
gene6340	1146	459	20.79	496	26.27	871	57.79	985	53.18	1.111882738	5.479691184	7.55E-06	9.44E-05	Ups	M419DRAFT_131693	_	_
gene3137	1038	52	2.6	31	1.81	5	0.37	7	0.42	-2.593126419	0.632043294	7.56E-06	9.44E-05	Down	M419DRAFT_7274	_	_
gene8874	3504	2114	31.32	1530	26.5	674	14.63	925	16.33	-1.025931822	6.303846084	7.61E-06	9.49E-05	Down	M419DRAFT_90456	_	_
gene7956	3213	152	2.46	126	2.38	281	6.65	349	6.72	1.340824517	3.851073366	7.64E-06	9.51E-05	Ups	M419DRAFT_88145	_	_
gene6843	1014	25	1.28	34	2.04	78	5.85	143	8.73	2.015724324	2.174570056	7.70E-06	9.57E-05	Ups	M419DRAFT_85553	_	_
gene4105	1020	248	12.62	190	11.31	52	3.88	80	4.85	-1.575011481	3.115720516	7.88E-06	9.78E-05	Down	M419DRAFT_8126	_	_
gene679	1827	292	8.3	275	9.14	85	3.54	102	3.45	-1.442666078	3.527352653	7.95E-06	9.87E-05	Down	M419DRAFT_69186	_	_
gene9530	915	69	3.91	35	2.32	9	0.75	4	0.27	-2.763325336	0.906884295	8.07E-06	0.000100002	Down	M419DRAFT_134739	_	_
gene7541	1437	138	4.99	95	4.01	208	11.01	427	18.39	1.581433321	3.764643637	8.12E-06	0.000100461	Ups	M419DRAFT_87259	_	_
gene6954	1980	907	23.78	464	14.22	221	8.49	240	7.5	-1.373849435	4.774760963	8.21E-06	0.000101375	Down	M419DRAFT_132279	_	_
gene3029	1707	149	4.53	149	5.3	293	13.05	390	14.14	1.342695439	3.9618125	8.21E-06	0.000101375	Ups	M419DRAFT_7181	_	_
gene9867	2292	762	17.26	716	18.96	301	9.99	245	6.61	-1.252988851	4.951359713	8.32E-06	0.000102473	Down	M419DRAFT_93142	_	molecular_function:glucan endo-1,3-beta-D-glucosidase activity(GO:0042973);biological_process:metabolic process(GO:0008152)
gene8005	1137	164	7.49	61	3.26	15	1	23	1.25	-2.366145083	1.995892401	8.32E-06	0.000102473	Down	M419DRAFT_88441	K07300	_
gene6604	1011	577	29.63	490	29.42	1120	84.24	948	58.02	1.142901672	5.64686112	8.44E-06	0.000103727	Ups	M419DRAFT_37157	_	_
gene8503	660	25	1.97	37	3.4	3	0.35	3	0.28	-3.180414994	0.217574242	8.53E-06	0.000104731	Down	M419DRAFT_133762	_	_
gene4327	1464	1564	55.46	2669	110.66	650	33.76	859	36.31	-1.373131265	6.46451657	8.71E-06	0.000106827	Down	M419DRAFT_79497	_	_
gene1457	4075	2575	32.8	2685	40	954	17.8	436	6.62	-1.701166835	6.665363673	9.00E-06	0.000110259	Down	M419DRAFT_95513	_	_
gene5747	1773	930	27.23	717	24.55	304	13.04	380	13.26	-1.10223117	5.140827965	9.04E-06	0.000110608	Down	M419DRAFT_82604	K01969	_
gene3401	9003	186	1.07	150	1.01	286	2.42	473	3.25	1.317744872	4.105127249	9.30E-06	0.000113633	Ups	M419DRAFT_76778	_	_
gene3613	537	35	3.38	31	3.5	115	16.28	98	11.29	1.869659524	2.195887006	9.45E-06	0.000115277	Ups	M419DRAFT_7678	_	_
gene1444	435	212	25.3	182	25.4	356	62.23	469	66.71	1.221071896	4.268854919	9.57E-06	0.000116607	Ups	M419DRAFT_70378	K11254	molecular_function:binding(GO:0005488);cellular_component:chromosome(GO:0005694)
gene3023	1362	220	8.39	139	6.19	50	2.79	44	2	-1.735240484	2.788466967	9.58E-06	0.000116607	Down	M419DRAFT_76207	_	_
gene3057	171	269	81.66	258	91.58	86	38.24	65	23.52	-1.618199276	3.38065457	9.64E-06	0.000117168	Down	M419DRAFT_7202	_	_
gene8733	2133	30	0.73	46	1.31	137	4.88	126	3.66	1.94251387	2.475918272	9.69E-06	0.000117589	Ups	M419DRAFT_90355	_	_
gene8580	1595	1070	34.82	1142	43.46	1709	81.47	2729	105.87	1.132489349	6.703525231	9.70E-06	0.000117589	Ups	M419DRAFT_103773	_	_
gene9277	4600	1821	20.55	682	9	358	5.92	398	5.35	-1.513244865	5.58551705	9.98E-06	0.000120817	Down	M419DRAFT_116127	_	_
gene2285	447	310	36	224	30.42	86	14.63	63	8.72	-1.638504322	3.379525035	1.01E-05	0.00012225	Down	M419DRAFT_72373	_	_
gene145	962	25638	1383.48	20483	1292.45	8326	658.1	6961	447.74	-1.399272263	9.856403974	1.01E-05	0.000122402	Down	M419DRAFT_139631	K05972	_
gene3537	519	325	32.51	317	37.08	546	79.99	720	85.84	1.127579096	4.912970878	1.01E-05	0.000122402	Ups	M419DRAFT_128996	_	_
gene4279	1750	2051	60.84	2068	71.73	3662	159.12	5266	186.2	1.254776996	7.681683166	1.03E-05	0.000124115	Ups	M419DRAFT_137064	_	_
gene9128	1275	69	2.81	48	2.29	142	8.47	174	8.44	1.601203387	2.796364616	1.04E-05	0.000125165	Ups	M419DRAFT_91122	_	_
gene2471	1554	259	8.65	160	6.25	60	2.94	54	2.15	-1.679496255	3.018059511	1.05E-05	0.000125859	Down	M419DRAFT_73367	_	_
gene8374	1542	2769	93.22	1872	73.69	937	46.2	982	39.41	-1.08789378	6.628238296	1.09E-05	0.000131292	Down	M419DRAFT_103530	_	_
gene2542	462	107	12.02	47	6.18	5	0.82	18	2.41	-2.576225848	1.451611694	1.10E-05	0.000132485	Down	M419DRAFT_75047	_	_
gene8676	1467	15	0.53	8	0.33	41	2.13	54	2.28	2.202061852	0.981228783	1.13E-05	0.000134925	Ups	M419DRAFT_90069	_	_
gene2323	1395	7	0.26	7	0.3	31	1.69	39	1.73	2.456312953	0.53010413	1.13E-05	0.000134925	Ups	M419DRAFT_6568	_	_
gene4176	83	12	7.51	13	9.51	0	0	0	0	-6.589331369	-0.986178031	1.14E-05	0.000136389	Down	M419DRAFT_t69	_	_
gene2619	264	19	3.74	20	4.6	52	14.98	106	24.84	2.132229307	1.67676219	1.16E-05	0.000138504	Ups	M419DRAFT_63819	_	_
gene3572	882	452	26.6	232	15.97	60	5.17	129	9.05	-1.700166862	3.698476832	1.18E-05	0.00014021	Down	M419DRAFT_97811	_	_
gene3518	1026	319	16.14	283	16.74	41	3.04	121	7.3	-1.785570134	3.526246073	1.20E-05	0.000142516	Down	M419DRAFT_62461	_	_
gene131	1557	124	4.13	136	5.3	15	0.73	43	1.71	-2.054418268	2.295728374	1.20E-05	0.00014279	Down	M419DRAFT_69614	_	_
gene9953	1590	97	3.17	115	4.39	227	10.86	306	11.91	1.466662608	3.571791101	1.22E-05	0.000145232	Ups	M419DRAFT_13317	_	_
gene9180	1083	1500	71.9	464	26.01	246	17.27	256	14.63	-1.740148322	5.173405667	1.24E-05	0.000146753	Down	M419DRAFT_91294	_	_
gene3388	567	412	37.72	186	19.91	32	4.29	99	10.8	-2.047054119	3.428792796	1.26E-05	0.000148783	Down	M419DRAFT_7486	_	molecular_function:mating pheromone activity(GO:0000772);biological_process:positive regulation of mating-type specific transcription, DNA-templated(GO:0045895);molecular_function:DNA binding(GO:0003677);cellular_component:nucleus(GO:0005634)
gene7434	1947	157	4.19	114	3.55	34	1.33	13	0.41	-2.294000981	2.294399422	1.30E-05	0.00015364	Down	M419DRAFT_132735	_	_
gene9346	1323	4015	157.54	2799	128.42	454	26.09	38	1.78	-3.481091124	6.751817599	1.30E-05	0.000154224	Down	M419DRAFT_104564	_	_
gene5283	1509	21893	753.15	8192	329.53	1524	76.79	125	5.13	-3.842777724	8.831384789	1.31E-05	0.000154898	Down	M419DRAFT_130681	K05747	_
gene474	258	168	33.8	67	15.76	19	5.6	3	0.72	-3.119423138	1.96746459	1.32E-05	0.000155345	Down	M419DRAFT_62441	_	_
gene2152	1108	519	24.32	381	20.87	157	10.77	185	10.33	-1.223576803	4.234587394	1.38E-05	0.000162252	Down	M419DRAFT_96404	_	_
gene9280	6525	31444	250.16	19599	182.33	3370	39.27	332	3.15	-3.470285372	9.648922982	1.39E-05	0.00016297	Down	M419DRAFT_116130	_	_
gene7773	573	4572	414.21	3677	389.53	1619	214.84	1399	151.08	-1.259997322	7.41445972	1.39E-05	0.000163424	Down	M419DRAFT_120327	_	_
gene2658	726	21	1.5	25	2.09	79	8.27	81	6.9	1.95261142	1.7647715	1.39E-05	0.000163446	Ups	M419DRAFT_62269	_	_
gene6224	2216	38877	910.73	30388	832.39	12502	428.98	11427	319.07	-1.344892378	10.45685305	1.41E-05	0.000165567	Down	M419DRAFT_25648	K09490	_
gene8364	1014	91	4.66	135	8.08	295	22.12	303	18.49	1.547993124	3.734053451	1.41E-05	0.000165567	Ups	M419DRAFT_89013	_	_
gene4591	568	199	18.19	107	11.43	38	5.09	37	4.03	-1.827462362	2.536214738	1.44E-05	0.000168202	Down	M419DRAFT_123303	_	_
gene784	1071	99	4.8	82	4.65	224	15.9	222	12.83	1.476831472	3.334287196	1.48E-05	0.000173158	Ups	M419DRAFT_32194	_	_
gene3192	1198	1218	52.78	1220	61.82	1829	116.09	3715	191.88	1.299453545	6.956760751	1.52E-05	0.00017696	Ups	M419DRAFT_136611	K00008	_
gene5672	2418	13	0.28	8	0.2	32	1.01	61	1.56	2.276637512	0.924547351	1.56E-05	0.000182031	Ups	M419DRAFT_82459	_	_
gene7805	1851	850	23.84	1593	52.24	370	15.2	460	15.38	-1.442678368	5.659011186	1.58E-05	0.000184162	Down	M419DRAFT_88074	K09265	_
gene8126	333	20	3.12	21	3.83	72	16.44	70	13.01	1.95368132	1.599923213	1.60E-05	0.000186296	Ups	M419DRAFT_88961	_	_
gene8312	792	23	1.51	14	1.07	46	4.42	118	9.22	2.266909063	1.693668995	1.63E-05	0.000188983	Ups	M419DRAFT_88994	_	_
gene3367	981	2004	106.05	2105	130.25	4253	329.65	4434	279.68	1.240717673	7.670708825	1.63E-05	0.000188983	Ups	M419DRAFT_75795	_	_
gene5132	1662	308	9.62	240	8.77	405	18.53	843	31.39	1.315335628	4.804066587	1.69E-05	0.000195759	Ups	M419DRAFT_99728	_	_
gene8682	1767	24	0.71	10	0.34	84	3.61	59	2.07	2.285955337	1.563096263	1.69E-05	0.000195759	Ups	M419DRAFT_90298	_	_
gene8474	750	50	3.46	34	2.75	33	3.35	2687	221.69	5.045037407	5.381523062	1.77E-05	0.000203643	Ups	M419DRAFT_89490	_	_
gene6142	1076	22497	1085.37	19887	1121.9	40412	2855.81	51445	2958.43	1.27165356	11.04829066	1.77E-05	0.000203643	Ups	M419DRAFT_123975	_	_
gene1423	2220	4235	99.03	3555	97.2	371	12.71	17	0.47	-4.018509077	6.918377039	1.77E-05	0.000203643	Down	M419DRAFT_95463	_	_
gene4751	438	459	54.4	330	45.73	577	100.17	1063	150.17	1.196428336	5.239994022	1.79E-05	0.000205485	Ups	M419DRAFT_8730	_	_
gene561	1152	1394	62.82	985	51.9	466	30.76	587	31.53	-1.005879323	5.695495026	1.81E-05	0.000208034	Down	M419DRAFT_94432	K13119	_
gene8375	1734	87	2.6	34	1.19	4	0.18	13	0.46	-2.648035593	1.112901482	1.83E-05	0.000209625	Down	M419DRAFT_89022	_	_
gene3109	633	128	10.5	81	7.77	27	3.24	16	1.56	-2.064232502	1.966020603	1.83E-05	0.000210035	Down	M419DRAFT_122670	_	_
gene3658	1185	179	7.84	93	4.76	323	20.73	323	16.87	1.447650162	3.872215937	1.87E-05	0.000214178	Ups	M419DRAFT_76728	_	_
gene5815	1313	62060	2453.64	64877	2999.32	137701	7974.51	146320	6895.55	1.32133199	12.67622187	1.88E-05	0.000215447	Ups	M419DRAFT_137795	_	_
gene810	1994	670	17.44	507	15.43	846	32.26	1322	41.02	1.031000991	5.70559351	1.90E-05	0.00021697	Ups	M419DRAFT_106322	_	_
gene4040	1590	1624	53.02	892	34.05	466	22.29	543	21.13	-1.128242423	5.722470749	1.98E-05	0.000225083	Down	M419DRAFT_129489	_	_
gene4513	3171	66685	1091.68	60768	1163.26	22987	551.21	22898	446.82	-1.301190576	11.35828939	1.99E-05	0.000225828	Down	M419DRAFT_137197	K01535	_
gene3513	480	192	20.76	228	28.83	64	10.14	38	4.9	-1.854608881	3.01643901	1.99E-05	0.000225828	Down	M419DRAFT_50952	_	_
gene1374	1971	11597	305.44	11090	341.54	4275	164.92	3719	116.75	-1.324932466	8.864768481	1.99E-05	0.000226277	Down	M419DRAFT_107015	K00507	_
gene8448	521	678	67.55	620	72.24	197	28.75	329	39.07	-1.166774846	4.788365227	2.00E-05	0.000227013	Down	M419DRAFT_120683	_	_
gene9642	975	5	0.27	1	0.06	15	1.17	33	2.09	3.092685995	-0.057709121	2.00E-05	0.000227013	Ups	M419DRAFT_92549	_	_
gene4735	1837	2279	64.4	1769	58.45	906	37.5	866	29.17	-1.007130826	6.465798038	2.06E-05	0.000233153	Down	M419DRAFT_99285	K12373	biological_process:carbohydrate metabolic process(GO:0005975);molecular_function:beta-N-acetylhexosaminidase activity(GO:0004563)
gene8373	3603	472	6.8	278	4.68	129	2.72	108	1.85	-1.454751143	3.898005415	2.07E-05	0.000233678	Down	M419DRAFT_133630	_	_
gene4662	1959	3249	86.1	3907	121.06	1105	42.89	1665	52.59	-1.244277681	7.238174857	2.09E-05	0.000235926	Down	M419DRAFT_24974	_	_
gene341	3615	2696	38.71	2319	38.94	992	20.87	1204	20.61	-1.030245927	6.772685858	2.11E-05	0.000238003	Down	M419DRAFT_68894	_	_
gene2021	1949	4852	129.23	3458	107.7	1485	57.94	1809	57.43	-1.162931752	7.447063523	2.12E-05	0.000238298	Down	M419DRAFT_107903	_	_
gene9384	811	12532	802.17	10508	786.49	1642	153.95	156	11.9	-3.381686219	8.52694751	2.12E-05	0.000238298	Down	M419DRAFT_26839	_	_
gene1788	1185	2	0.09	1	0.05	8	0.51	60	3.13	4.462059905	0.276030074	2.18E-05	0.000244548	Ups	M419DRAFT_70716	K13704	_
gene2970	636	5	0.41	5	0.48	22	2.63	34	3.31	2.600410206	0.208439967	2.19E-05	0.000245797	Ups	M419DRAFT_34063	K07078	_
gene3164	585	11	0.98	5	0.52	27	3.51	49	5.18	2.381957081	0.637041338	2.26E-05	0.000253856	Ups	M419DRAFT_75243	_	_
gene7395	2157	91	2.19	85	2.39	162	5.71	307	8.81	1.539039173	3.347685871	2.32E-05	0.000259539	Ups	M419DRAFT_26101	_	_
gene3275	2358	1422	31.31	1268	32.64	2183	70.39	2857	74.97	1.059035744	6.924966827	2.39E-05	0.000267318	Ups	M419DRAFT_128754	_	_
gene9842	1527	40	1.36	19	0.76	3	0.15	3	0.12	-3.059603381	0.136561715	2.46E-05	0.000274912	Down	M419DRAFT_13230	_	_
gene954	1732	444	13.31	434	15.21	565	24.8	2618	93.53	1.924808879	5.954627988	2.50E-05	0.000279058	Ups	M419DRAFT_94886	_	_
gene3296	618	68	5.71	43	4.22	10	1.23	0	0	-3.192037164	0.957980982	2.54E-05	0.000283325	Down	M419DRAFT_122741	_	_
gene3039	4335	3	0.04	2	0.03	3	0.05	320	4.57	5.968873071	2.330641435	2.56E-05	0.00028472	Ups	M419DRAFT_75459	_	_
gene2429	1855	14879	416.38	15179	496.7	5664	232.17	5129	171.09	-1.304607284	9.280260273	2.66E-05	0.000295449	Down	M419DRAFT_108308	K10256	_
gene9161	1143	389	17.67	436	23.15	840	55.88	778	42.12	1.137599317	5.28866129	2.67E-05	0.000296013	Ups	M419DRAFT_91438	_	_
gene9118	1875	350	9.69	237	7.67	90	3.65	112	3.7	-1.365364181	3.579742308	2.69E-05	0.000298426	Down	M419DRAFT_39277	_	_
gene2507	1077	182	8.77	174	9.81	23	1.62	68	3.91	-1.858334421	2.769721682	2.70E-05	0.000298426	Down	M419DRAFT_74496	_	_
gene8172	813	228	14.56	196	14.63	374	34.98	467	35.54	1.146683184	4.322957357	2.71E-05	0.000299463	Ups	M419DRAFT_53366	_	_
gene4968	648	83	6.65	98	9.18	240	28.16	220	21.01	1.509440488	3.37551334	2.76E-05	0.000305247	Ups	M419DRAFT_49396	_	_
gene1085	1541	251	8.46	328	12.92	802	39.57	551	22.12	1.403374577	4.974378365	2.78E-05	0.000307199	Ups	M419DRAFT_95046	_	_
gene6654	1566	547	18.13	356	13.8	150	7.28	195	7.71	-1.215430296	4.234986409	2.83E-05	0.000311421	Down	M419DRAFT_131985	_	_
gene5320	969	680	36.43	321	20.11	145	11.38	191	12.2	-1.385407113	4.316938265	2.87E-05	0.000315835	Down	M419DRAFT_81477	_	_
gene5990	423	1	0.12	5	0.72	17	3.06	34	4.97	3.145437037	0.019224392	2.91E-05	0.000319344	Ups	M419DRAFT_51570	_	_
gene6039	1784	3225	93.84	2130	72.47	359	15.3	1244	43.15	-1.633791996	6.679965565	2.91E-05	0.000319731	Down	M419DRAFT_112537	K01443	_
gene6992	1074	803	38.81	632	35.72	293	20.74	320	18.44	-1.053507579	4.959875711	2.96E-05	0.000324815	Down	M419DRAFT_55923	_	_
gene8084	1032	2777	139.69	3091	181.81	1217	89.67	932	55.88	-1.269331279	6.940360432	3.03E-05	0.000331644	Down	M419DRAFT_88510	_	_
gene8830	1994	1470	38.27	1380	42.01	2535	96.67	2955	91.7	1.104725226	7.042322909	3.03E-05	0.000331644	Ups	M419DRAFT_104087	_	_
gene9040	1821	151	4.3	163	5.43	324	13.53	354	12.03	1.266620217	3.986996255	3.04E-05	0.000332354	Ups	M419DRAFT_115940	_	_
gene1278	533	881	85.81	1727	196.68	435	62.06	443	51.43	-1.443690803	5.755205904	3.07E-05	0.000334932	Down	M419DRAFT_117506	_	_
gene1894	645	7	0.56	6	0.56	23	2.71	44	4.22	2.478640531	0.453763442	3.09E-05	0.000336512	Ups	M419DRAFT_72936	_	_
gene7121	4257	413	5.04	418	5.96	539	9.63	1983	28.82	1.678449983	5.686131657	3.10E-05	0.000337489	Ups	M419DRAFT_86085	_	_
gene9960	2322	162	3.62	157	4.1	266	8.71	445	11.86	1.287979506	4.019474184	3.12E-05	0.000339556	Ups	M419DRAFT_93402	_	_
gene9522	1143	16	0.73	30	1.59	1	0.07	3	0.16	-3.334106089	-0.168545435	3.13E-05	0.000339595	Down	M419DRAFT_134731	_	_
gene9833	1589	1119	36.56	967	36.94	361	17.27	571	22.24	-1.019888463	5.513318168	3.13E-05	0.000339896	Down	M419DRAFT_105186	_	_
gene8533	747	18	1.25	24	1.95	85	8.65	67	5.55	2.021816914	1.692619156	3.17E-05	0.00034363	Ups	M419DRAFT_89402	_	_
gene913	1750	888	26.34	611	21.19	1066	46.32	1715	60.64	1.044638965	6.057536967	3.21E-05	0.000347536	Ups	M419DRAFT_139957	K00486	_
gene1440	159	81	26.45	73	27.87	19	9.09	19	7.39	-1.84626019	1.600420245	3.26E-05	0.000352894	Down	M419DRAFT_71195	_	_
gene411	1899	4444	121.48	3545	113.32	1311	52.49	1959	63.83	-1.138563165	7.404497104	3.29E-05	0.000355517	Down	M419DRAFT_70185	K01178	_
gene5887	687	252	19.04	168	14.84	420	46.49	426	38.37	1.197183014	4.330394417	3.39E-05	0.000365648	Ups	M419DRAFT_83043	_	_
gene5209	1388	135167	5055.28	75735	3312.1	8723	477.87	38099	1698.46	-2.069105304	11.87300091	3.41E-05	0.000367529	Down	M419DRAFT_123565	_	_
gene9266	14631	3393	12.04	2585	10.72	946	4.92	1532	6.48	-1.123331347	6.988587326	3.50E-05	0.000376401	Down	M419DRAFT_91563	_	_
gene390	2274	4093	93.44	3168	84.57	1118	37.38	1826	49.69	-1.156889668	7.259276284	3.50E-05	0.000376401	Down	M419DRAFT_67935	_	_
gene2451	1545	623	20.93	432	16.97	129	6.35	262	10.49	-1.291907161	4.438398228	3.63E-05	0.000389558	Down	M419DRAFT_33630	_	molecular_function:substrate-specific transmembrane transporter activity(GO:0022891);cellular_component:integral component of membrane(GO:0016021);biological_process:transmembrane transport(GO:0055085)
gene8455	3129	9167	152.08	8790	170.52	3038	73.83	3974	78.59	-1.20777981	8.562093408	3.66E-05	0.000392249	Down	M419DRAFT_89464	_	_
gene10029	608	21	1.79	26	2.6	156	19.51	63	6.41	2.431735002	2.17019246	3.68E-05	0.00039497	Ups	M419DRAFT_125581	_	_
gene1265	1017	411	20.98	156	9.31	73	5.46	68	4.14	-1.783839268	3.399447905	3.70E-05	0.000396316	Down	M419DRAFT_5605	_	_
gene4420	1539	91	3.07	61	2.41	15	0.74	22	0.88	-1.866521665	1.565663139	3.71E-05	0.000396316	Down	M419DRAFT_8425	_	_
gene1623	336	2066	319.19	1521	274.78	806	182.4	561	103.31	-1.180970673	6.233345647	3.82E-05	0.000407291	Down	M419DRAFT_71182	_	_
gene120	1790	75	2.18	50	1.7	7	0.3	19	0.66	-2.110271342	1.252868232	3.89E-05	0.000414597	Down	M419DRAFT_93825	K03320	_
gene6872	1055	3	0.15	4	0.23	14	1.01	49	2.87	3.217218459	0.269589292	3.98E-05	0.000423954	Ups	M419DRAFT_25919	_	biological_process:metabolic process(GO:0008152)
gene6123	1539	121	4.08	71	2.8	24	1.19	21	0.84	-1.891949617	1.877733517	4.05E-05	0.000430421	Down	M419DRAFT_36756	_	_
gene4615	1771	576	16.88	600	20.57	770	33.06	2169	75.78	1.412158045	5.989558388	4.11E-05	0.000437167	Ups	M419DRAFT_99110	K01580	_
gene3567	7248	866	6.2	589	4.93	295	3.09	316	2.7	-1.068443171	4.966643677	4.13E-05	0.000438096	Down	M419DRAFT_129024	_	_
gene5447	1711	28394	861.47	21157	750.59	9060	402.63	9645	348.8	-1.225754097	10.00548882	4.13E-05	0.000438096	Down	M419DRAFT_111778	K09580	molecular_function:electron carrier activity(GO:0009055);biological_process:cell redox homeostasis(GO:0045454);biological_process:glycerol ether metabolic process(GO:0006662);molecular_function:isomerase activity(GO:0016853);molecular_function:protein disulfide oxidoreductase activity(GO:0015035);cellular_component:endoplasmic reticulum(GO:0005783)
gene5497	607	248	21.21	358	35.8	84	10.52	115	11.72	-1.481401531	3.634800086	4.19E-05	0.000443923	Down	M419DRAFT_123710	_	_
gene8552	834	130	8.09	107	7.79	27	2.46	42	3.12	-1.626053742	2.241970928	4.31E-05	0.00045605	Down	M419DRAFT_89812	_	_
gene9965	1974	29	0.76	14	0.43	21	0.81	727	22.79	4.167249803	3.57486069	4.35E-05	0.00045882	Ups	M419DRAFT_93412	_	_
gene8301	927	82	4.59	21	1.38	5	0.41	6	0.4	-2.982967488	0.85135784	4.36E-05	0.000459467	Down	M419DRAFT_89264	_	_
gene1760	588	732	64.62	547	56.47	832	107.59	1675	176.27	1.10344523	5.873507117	4.38E-05	0.000460257	Ups	M419DRAFT_71032	K01489	_
gene8524	669	105	8.15	104	9.44	30	3.41	16	1.48	-1.985466712	2.000416971	4.46E-05	0.000467893	Down	M419DRAFT_38774	_	_
gene9039	1170	54	2.4	63	3.27	141	9.16	162	8.57	1.521675617	2.761415183	4.50E-05	0.00047154	Ups	M419DRAFT_90755	_	_
gene2255	1866	589	16.39	462	15.03	168	6.85	265	8.79	-1.129960223	4.488287647	4.55E-05	0.000476407	Down	M419DRAFT_136272	_	_
gene4528	681	1171	89.26	858	76.48	445	49.69	431	39.16	-1.025272261	5.462629615	4.57E-05	0.000478562	Down	M419DRAFT_78721	_	_
gene6701	907	664	38	693	46.38	283	23.73	176	12.01	-1.367750316	4.802073365	4.68E-05	0.000488995	Down	M419DRAFT_124230	_	_
gene2387	1347	2164	83.4	1672	75.35	255	14.39	14	0.64	-3.523145501	5.927567388	4.69E-05	0.000490121	Down	M419DRAFT_73642	_	_
gene901	670	3853	298.53	2684	243.17	6312	716.35	6909	638.07	1.197627779	8.285641177	4.70E-05	0.000490121	Ups	M419DRAFT_23472	K03809	_
gene7201	3411	377	5.74	617	10.98	848	18.9	1390	25.22	1.273167217	5.672891141	4.77E-05	0.000496074	Ups	M419DRAFT_37645	_	_
gene2523	783	166	11.01	51	3.95	14	1.36	23	1.82	-2.347337439	1.942154743	4.80E-05	0.000498392	Down	M419DRAFT_6746	_	_
gene3917	4335	6066	72.64	5480	76.73	8717	152.9	18770	267.92	1.367393046	9.242010042	4.81E-05	0.000499401	Ups	M419DRAFT_109810	_	_
gene2772	1698	3329	101.77	2702	96.59	1132	50.69	1456	53.06	-1.060282464	7.025229811	4.83E-05	0.000501147	Down	M419DRAFT_128306	K01077	_
gene9464	1767	6558	192.66	6443	221.33	1695	72.94	3240	113.46	-1.277890782	8.077017287	4.90E-05	0.000507486	Down	M419DRAFT_92198	K01610	_
gene7413	1488	368	12.84	323	13.18	462	23.61	1093	45.45	1.28273893	5.121225821	4.93E-05	0.000509544	Ups	M419DRAFT_102498	K00129	_
gene6442	741	4260	298.44	2377	194.72	975	100.05	1554	129.77	-1.225576253	7.08987522	4.96E-05	0.000512051	Down	M419DRAFT_10241	_	_
gene2032	213	13	3.17	20	5.7	0	0	2	0.58	-3.771158913	-0.602584022	5.00E-05	0.000515737	Down	M419DRAFT_6313	_	_
gene7549	824	15224	959.1	14299	1053.36	5667	522.95	3225	242.18	-1.5195345	9.190671459	5.03E-05	0.000518802	Down	M419DRAFT_124505	_	_
gene4153	2361	722	15.87	918	23.6	279	8.99	405	10.61	-1.135579973	5.153021894	5.09E-05	0.000523851	Down	M419DRAFT_110048	_	_
gene513	1071	0	0	0	0	6	0.43	15	0.87	6.463598405	-1.155378488	5.14E-05	0.000529254	Ups	M419DRAFT_4928	_	_
gene5724	3312	1543	24.18	1180	21.63	192	4.41	11	0.21	-3.435688771	5.44154836	5.16E-05	0.000530833	Down	M419DRAFT_82639	_	_
gene2437	2865	1768	32.03	1562	33.09	2546	67.57	3972	85.79	1.109532092	7.26642579	5.29E-05	0.000541688	Ups	M419DRAFT_96712	_	molecular_function:zinc ion binding(GO:0008270);cellular_component:intracellular(GO:0005622);molecular_function:DNA binding(GO:0003677)
gene2566	4881	118	1.25	785	9.76	35	0.55	85	1.08	-2.889255015	4.010207126	5.29E-05	0.000541688	Down	M419DRAFT_128094	_	_
gene7834	873	861	51.2	914	63.55	291	25.35	477	33.81	-1.080569441	5.273554711	5.37E-05	0.000549316	Down	M419DRAFT_43649	_	_
gene2737	2559	199	4.04	182	4.32	331	9.84	416	10.06	1.126237347	4.158840056	5.37E-05	0.000549361	Ups	M419DRAFT_73924	_	_
gene9966	1491	30	1.04	14	0.57	27	1.38	508	21.08	3.660193032	3.137002844	5.43E-05	0.000554649	Ups	M419DRAFT_13328	_	_
gene2627	1366	67	2.55	13	0.58	3	0.17	2	0.09	-3.697608949	0.461375207	5.54E-05	0.000564424	Down	M419DRAFT_140614	_	_
gene8290	1032	264	13.28	202	11.88	345	25.42	607	36.39	1.171348739	4.469363998	5.55E-05	0.000564656	Ups	M419DRAFT_89081	_	_
gene5111	598	920	79.86	490	49.74	274	34.84	225	23.28	-1.282549663	4.842986686	5.70E-05	0.000579392	Down	M419DRAFT_123508	_	_
gene3879	720	1436	103.53	851	71.75	477	50.38	491	42.2	-1.045863976	5.615815983	5.71E-05	0.000580507	Down	M419DRAFT_77509	_	_
gene2931	1593	1726	56.25	3245	123.65	836	39.9	949	36.86	-1.356717124	6.705896781	5.76E-05	0.000584256	Down	M419DRAFT_97200	_	_
gene3412	1482	43	1.51	19	0.78	2	0.1	6	0.25	-2.747084043	0.227549465	5.79E-05	0.000587282	Down	M419DRAFT_77442	K00128	_
gene4810	760	2483	169.6	2895	231.22	1139	113.96	1056	85.98	-1.129813414	6.859666188	5.89E-05	0.000596556	Down	M419DRAFT_123417	_	_
gene4848	1280	91	3.69	57	2.7	111	6.59	474	22.91	2.078412931	3.498797436	5.92E-05	0.000599038	Ups	M419DRAFT_137363	_	_
gene2187	1761	437	12.88	316	10.89	116	5.01	174	6.11	-1.218779035	3.979861501	5.93E-05	0.000599038	Down	M419DRAFT_72569	_	_
gene9603	921	7	0.39	6	0.4	22	1.82	41	2.75	2.391934849	0.386449485	5.95E-05	0.00060045	Ups	M419DRAFT_92491	_	_
gene6042	562	419	38.7	246	26.57	106	14.34	129	14.2	-1.317866462	3.7631377	5.98E-05	0.000602835	Down	M419DRAFT_123943	_	_
gene4796	705	57	4.2	47	4.05	137	14.78	129	11.32	1.532596003	2.585234215	6.05E-05	0.000609761	Ups	M419DRAFT_8766	_	_
gene354	1992	3763	98.06	3134	95.5	5596	213.61	8482	263.47	1.17562607	8.358345494	6.12E-05	0.000616026	Ups	M419DRAFT_68326	K01880	_
gene9974	1590	36	1.18	38	1.45	75	3.59	161	6.27	1.784359711	2.307074163	6.14E-05	0.000617672	Ups	M419DRAFT_93454	_	_
gene3949	1188	665	29.06	473	24.17	171	10.94	293	15.26	-1.145035477	4.592060187	6.28E-05	0.000630505	Down	M419DRAFT_7988	_	_
gene7721	624	123	10.23	55	5.35	144	17.55	487	48.29	1.950854018	3.643051927	6.30E-05	0.000631301	Ups	M419DRAFT_11395	_	_
gene9059	1002	53	2.75	43	2.6	9	0.68	13	0.8	-1.956272734	0.931763515	6.30E-05	0.000631301	Down	M419DRAFT_91181	_	_
gene3590	1002	675	34.97	631	38.23	281	21.32	268	16.55	-1.077261461	4.827064399	6.33E-05	0.000633091	Down	M419DRAFT_109454	_	_
gene6972	1128	1343	61.81	501	26.96	265	17.86	339	18.6	-1.406397355	5.174793624	6.33E-05	0.000633091	Down	M419DRAFT_85523	_	_
gene6735	4383	3987	47.22	3366	46.62	5319	92.28	13142	185.53	1.438980693	8.639030861	6.38E-05	0.000636671	Ups	M419DRAFT_138235	_	_
gene1379	540	4227	406.35	3059	343.86	1343	189.11	1738	199.15	-1.075092851	7.286067423	6.50E-05	0.000648366	Down	M419DRAFT_95416	_	_
gene1920	1861	6301	175.76	4727	154.18	2250	91.93	1972	65.57	-1.191299175	7.849370674	6.84E-05	0.000680552	Down	M419DRAFT_96157	_	_
gene998	1121	139	6.44	148	8.01	40	2.71	50	2.76	-1.522841426	2.548141224	7.15E-05	0.000709893	Down	M419DRAFT_94925	_	_
gene8187	3795	11	0.15	8	0.13	24	0.48	76	1.24	2.489766172	0.971026475	7.18E-05	0.000713036	Ups	M419DRAFT_11801	K05658	_
gene3693	1029	43	2.17	59	3.48	7	0.52	14	0.84	-2.14664415	0.998119109	7.21E-05	0.000714179	Down	M419DRAFT_77278	_	_
gene8313	1131	360	16.52	152	8.16	71	4.77	69	3.77	-1.65542625	3.288715663	7.33E-05	0.000725047	Down	M419DRAFT_115071	_	_
gene8035	2089	3611	89.73	2598	75.49	1296	47.17	1246	36.91	-1.099190526	7.047585298	7.37E-05	0.000727742	Down	M419DRAFT_142712	_	_
gene4602	1104	26	1.22	39	2.14	72	4.96	152	8.52	1.881020465	2.213375187	7.42E-05	0.000731354	Ups	M419DRAFT_64222	_	_
gene7163	1897	1047	28.65	859	27.49	436	17.48	348	11.35	-1.08798517	5.35914842	7.42E-05	0.000731354	Down	M419DRAFT_138416	_	_
gene5826	666	27	2.1	19	1.73	3	0.34	2	0.19	-2.967424368	-0.157720816	7.51E-05	0.000739047	Down	M419DRAFT_82974	_	_
gene6160	2401	4511	97.53	3413	86.29	1477	46.78	1894	48.81	-1.068380173	7.411852906	7.54E-05	0.000741638	Down	M419DRAFT_25615	_	_
gene8344	2382	106	2.31	90	2.29	105	3.35	1170	30.39	2.744188378	4.474201167	7.55E-05	0.000741741	Ups	M419DRAFT_133603	_	_
gene110	450	721	83.17	921	124.23	1543	260.73	1521	209.14	1.053592889	6.23077952	7.64E-05	0.000750058	Ups	M419DRAFT_4549	_	_
gene917	1720	1948	58.79	2789	98.43	987	43.63	910	32.74	-1.168772079	6.676637924	7.71E-05	0.00075578	Down	M419DRAFT_139959	_	_
gene2293	417	47	5.85	48	6.99	118	21.52	127	18.85	1.525857687	2.462224942	8.03E-05	0.00078642	Ups	M419DRAFT_73529	_	_
gene5823	999	67	3.48	40	2.43	6	0.46	16	0.99	-2.118020631	1.037829349	8.13E-05	0.000794642	Down	M419DRAFT_82405	_	_
gene4899	669	18	1.4	9	0.82	0	0	1	0.09	-4.291415482	-0.871126968	8.23E-05	0.00080374	Down	M419DRAFT_130314	_	_
gene6041	1512	3682	126.41	2369	95.11	427	21.47	1460	59.75	-1.57275465	6.869550617	8.40E-05	0.000818985	Down	M419DRAFT_112544	K02564	_
gene6548	484	23726	2544.74	15825	1984.7	1865	293	64	8.18	-4.030953115	9.246054152	8.40E-05	0.000818985	Down	M419DRAFT_124152	_	_
gene2595	1701	23	0.7	36	1.28	69	3.08	134	4.87	1.883002076	2.079017232	8.41E-05	0.000818985	Ups	M419DRAFT_74517	_	_
gene9750	594	369	32.25	211	21.56	20	2.56	105	10.94	-2.108339706	3.385940453	8.51E-05	0.000828126	Down	M419DRAFT_134945	K01181	_
gene70	2178	352	8.39	399	11.12	748	26.11	675	19.18	1.08914484	5.120980074	8.55E-05	0.000829782	Ups	M419DRAFT_4514	_	_
gene9552	1716	701	21.21	161	5.7	12	0.53	98	3.53	-2.838343958	3.799768262	8.60E-05	0.000833693	Down	M419DRAFT_92348	_	_
gene8125	564	9	0.83	24	2.58	91	12.27	60	6.58	2.344822785	1.633528623	8.72E-05	0.00084523	Ups	M419DRAFT_88966	_	_
gene7932	1440	420	15.14	356	15.01	136	7.18	185	7.95	-1.118459339	4.062140214	8.76E-05	0.000847794	Down	M419DRAFT_11580	K18579	molecular_function:hydrolase activity, hydrolyzing O-glycosyl compounds(GO:0004553);biological_process:polysaccharide catabolic process(GO:0000272)
gene9117	774	248	16.63	138	10.82	59	5.8	27	2.16	-1.921006674	2.844855346	8.77E-05	0.000848368	Down	M419DRAFT_134355	_	_
gene147	1297	172893	6919.93	134651	6301.82	61176	3586.52	42368	2021.29	-1.361209338	12.60250539	8.90E-05	0.000857272	Down	M419DRAFT_139633	_	biological_process:carbohydrate metabolic process(GO:0005975);cellular_component:extracellular region(GO:0005576);molecular_function:cellulase activity(GO:0008810);molecular_function:cellulose binding(GO:0030248)
gene6419	2663	2870	55.95	2634	60.04	4937	140.97	5652	131.33	1.105615587	7.990636351	8.90E-05	0.000857272	Ups	M419DRAFT_101389	K15979	_
gene8282	1907	785	21.37	538	17.12	178	7.1	354	11.49	-1.173103778	4.797325295	8.90E-05	0.000857272	Down	M419DRAFT_115039	K01466	_
gene7774	1725	13732	413.25	11361	399.78	4903	216.12	5130	184.02	-1.147793779	9.054152632	8.90E-05	0.000857272	Down	M419DRAFT_38144	_	_
gene831	150	6	2.08	6	2.43	18	9.12	47	19.39	2.527455984	0.397118398	8.93E-05	0.000859542	Ups	M419DRAFT_46318	_	_
gene4869	777	10	0.67	14	1.09	37	3.62	51	4.06	2.003385436	0.913374526	8.94E-05	0.000859851	Ups	M419DRAFT_130289	_	_
gene5508	1554	4219	140.94	3373	131.75	1495	73.15	1782	70.96	-1.045249114	7.360961517	9.07E-05	0.000870628	Down	M419DRAFT_81374	_	_
gene6280	619	3731	312.9	5023	492.57	1519	186.59	1970	196.93	-1.197726217	7.549330049	9.32E-05	0.000893802	Down	M419DRAFT_124030	_	_
gene5816	1710	626	19	666	23.64	237	10.54	331	11.98	-1.046177797	4.828516629	9.37E-05	0.000897383	Down	M419DRAFT_82265	_	_
gene6400	1323	290	11.38	415	19.04	713	40.98	707	33.07	1.15753262	5.089651689	9.55E-05	0.000913547	Ups	M419DRAFT_101370	_	_
gene7884	1062	159	7.77	125	7.14	293	20.98	288	16.78	1.212478613	3.788613723	9.76E-05	0.000932677	Ups	M419DRAFT_87971	K01247	_
gene8104	1428	0	0	1	0.04	17	0.91	8	0.35	4.517051742	-0.901835261	9.79E-05	0.000934938	Ups	M419DRAFT_38417	_	_
gene4850	885	272	15.95	209	14.34	53	4.55	109	7.62	-1.433000711	3.284567757	9.89E-05	0.000943319	Down	M419DRAFT_137364	_	_
gene3886	888	462	27.01	310	21.19	564	48.29	818	57	1.001722778	5.072602948	0.000101755	0.000968652	Ups	M419DRAFT_34839	_	_
gene47	1635	5212	165.48	3650	135.51	1648	76.64	644	24.37	-1.698113291	7.393857469	0.000102391	0.000973764	Down	M419DRAFT_93755	K00262	_
gene7298	2183	184	4.38	71	1.97	31	1.08	15	0.43	-2.212264078	2.195223714	0.000103336	0.000981794	Down	M419DRAFT_142431	K00505	_
gene5989	2115	62	1.52	61	1.75	111	3.99	209	6.11	1.502811127	2.813329517	0.000103778	0.000985033	Ups	M419DRAFT_25543	_	_
gene5329	1266	10031	411.32	7593	364.06	2531	152.02	4424	216.23	-1.199791303	8.523266439	0.000103978	0.000985979	Down	M419DRAFT_111615	K00121	_
gene4588	2254	154	3.55	206	5.55	357	12.04	398	10.93	1.211700892	4.1564758	0.000108572	0.001027551	Ups	M419DRAFT_141353	_	_
gene2647	3315	333	5.21	245	4.49	106	2.43	108	2.02	-1.251978337	3.59434353	0.000109311	0.001031656	Down	M419DRAFT_74508	_	_
gene4957	1446	140	5.03	69	2.9	14	0.74	35	1.5	-1.932705137	1.97908114	0.000109428	0.001031656	Down	M419DRAFT_80325	K00382	_
gene8572	975	7100	378.02	6513	405.48	9234	720.14	27053	1716.88	1.50953021	9.584325716	0.000110362	0.001039465	Ups	M419DRAFT_89757	K03146	_
gene801	2127	96	2.34	61	1.74	165	5.9	195	5.67	1.373045107	3.044578537	0.000112991	0.00106218	Ups	M419DRAFT_5183	_	_
gene2765	555	2855	267.04	3125	341.79	1275	174.68	668	74.48	-1.41443207	6.925617348	0.000113361	0.001064638	Down	M419DRAFT_74823	_	_
gene6591	1281	99	4.01	63	2.99	19	1.13	24	1.16	-1.734131745	1.678764198	0.000114181	0.001071308	Down	M419DRAFT_84917	K00463	_
gene953	2067	526	13.21	464	13.63	555	20.42	2808	84.06	1.832908532	6.049416238	0.000116729	0.001094164	Ups	M419DRAFT_67805	_	_
gene4028	714	17	1.24	9	0.77	30	3.19	80	6.93	2.199531533	1.153156327	0.000118665	0.001111254	Ups	M419DRAFT_77862	_	_
gene4688	396	206	27	135	20.69	50	9.6	63	9.84	-1.418272304	2.793932998	0.000120055	0.001123192	Down	M419DRAFT_79909	_	_
gene7440	1738	259	7.74	192	6.71	46	2.01	102	3.63	-1.472432872	3.181052382	0.000124184	0.001160713	Down	M419DRAFT_102517	_	molecular_function:xylan 1,4-beta-xylosidase activity(GO:0009044);molecular_function:alpha-L-arabinofuranosidase activity(GO:0046556);biological_process:arabinan metabolic process(GO:0031221);biological_process:L-arabinose metabolic process(GO:0046373);biological_process:xylan catabolic process(GO:0045493)
gene6645	1233	6622	278.8	2951	145.28	1083	66.79	2163	108.55	-1.39778513	7.556044199	0.000125222	0.001169299	Down	M419DRAFT_124212	_	_
gene6429	243	20710	4424.23	18936	4730.19	7653	2394.73	8645	2201.35	-1.119614634	9.728744836	0.000125566	0.001171388	Down	M419DRAFT_131774	_	_
gene2273	2073	273	6.84	284	8.32	105	3.85	56	1.67	-1.587487687	3.471008214	0.000127108	0.001184649	Down	M419DRAFT_33480	_	_
gene4044	3015	113	1.95	113	2.28	188	4.74	321	6.59	1.300209253	3.536266939	0.000127523	0.001187381	Ups	M419DRAFT_78424	_	_
gene9907	1752	107	3.17	108	3.74	367	15.93	195	6.89	1.595685967	3.676014633	0.000127986	0.001189435	Ups	M419DRAFT_93256	_	_
gene3523	348	2450	365.47	1044	182.1	303	66.21	826	146.87	-1.484664448	6.078827571	0.000129685	0.001201793	Down	M419DRAFT_7595	_	_
gene8424	306	553	93.81	489	97	222	55.16	226	45.7	-1.046210466	4.509858619	0.000132659	0.00122819	Down	M419DRAFT_12000	_	_
gene2973	2265	1866	42.77	1352	36.23	755	25.35	492	13.44	-1.151369749	6.085222331	0.000135229	0.001250028	Down	M419DRAFT_122639	K05349	_
gene4321	1719	2805	84.71	3002	106.01	4729	209.18	6758	243.26	1.119724248	8.086803957	0.000135273	0.001250028	Ups	M419DRAFT_141218	K09831	_
gene710	1205	1520	65.48	1416	71.33	2225	140.4	3110	159.7	1.007315346	7.019027627	0.000136422	0.001259454	Ups	M419DRAFT_94575	K01495	_
gene7989	936	434	24.07	226	14.66	77	6.26	146	9.65	-1.404079339	3.72217812	0.000137679	0.001269866	Down	M419DRAFT_88335	_	_
gene1049	807	166	10.68	99	7.45	32	3.02	48	3.68	-1.55629637	2.400023544	0.0001392	0.001281477	Down	M419DRAFT_5412	_	_
gene8953	1034	22381	1123.63	18525	1087.51	3438	252.82	10164	608.24	-1.487649784	9.661691659	0.000139797	0.001285765	Down	M419DRAFT_125133	_	_
gene7433	852	101	6.15	62	4.42	17	1.52	27	1.96	-1.718267342	1.688884115	0.000139945	0.001285916	Down	M419DRAFT_86425	_	_
gene8674	714	1	0.07	6	0.51	14	1.49	43	3.73	3.054975476	0.159092075	0.000142255	0.001304689	Ups	M419DRAFT_90258	_	_
gene3444	2541	107	2.19	113	2.7	213	6.37	257	6.26	1.245437982	3.461410838	0.000145137	0.001329876	Ups	M419DRAFT_76309	_	_
gene9866	699	631	46.86	357	31	195	21.21	187	16.55	-1.169914197	4.370086215	0.000147389	0.001349246	Down	M419DRAFT_93138	_	_
gene808	2061	938	23.63	560	16.49	1028	37.93	1653	49.63	1.000804586	6.019239929	0.000147912	0.001352772	Ups	M419DRAFT_23425	_	_
gene3237	456	103	11.73	70	9.32	11	1.83	32	4.34	-1.8683299	1.743585101	0.000148392	0.001355897	Down	M419DRAFT_7353	_	_
gene9466	804	15	0.97	9	0.68	31	2.93	53	4.08	1.947555381	0.851548714	0.000152504	0.001390873	Ups	M419DRAFT_92192	_	_
gene759	585	111	9.85	106	11	26	3.38	42	4.44	-1.529661778	2.148581347	0.000153185	0.001394001	Down	M419DRAFT_67953	_	_
gene3055	1865	641	17.84	755	24.57	248	10.11	373	12.38	-1.04032159	4.947376269	0.000153188	0.001394001	Down	M419DRAFT_97298	_	_
gene7545	1440	342	12.33	321	13.53	122	6.44	148	6.36	-1.139300551	3.836609972	0.000153275	0.001394001	Down	M419DRAFT_86949	_	_
gene1390	1617	63	2.02	42	1.58	10	0.47	16	0.61	-1.841543839	1.067088556	0.000154122	0.001400403	Down	M419DRAFT_71724	_	_
gene9307	993	169	8.83	146	8.92	288	22.05	323	20.13	1.121605433	3.879859694	0.000156984	0.001425089	Ups	M419DRAFT_91712	K14333	_
gene5051	612	2	0.17	1	0.1	10	1.24	20	2.02	3.355242993	-0.653266327	0.000162034	0.00146957	Ups	M419DRAFT_8985	_	_
gene8072	996	51	2.66	25	1.52	70	5.34	187	11.62	1.888882217	2.392832938	0.000162514	0.001472557	Ups	M419DRAFT_88503	_	_
gene3014	564	9	0.83	16	1.72	0	0	1	0.11	-4.227309955	-0.937677243	0.000162842	0.00147416	Down	M419DRAFT_122647	_	_
gene8400	1835	396	11.2	336	11.11	138	5.72	168	5.67	-1.096219214	3.985874625	0.000164858	0.00148974	Down	M419DRAFT_142825	K01279	_
gene8432	1395	84	3.13	63	2.74	127	6.92	223	9.89	1.392724574	2.974143038	0.000164867	0.00148974	Ups	M419DRAFT_89409	_	_
gene575	1626	58	1.85	53	1.98	10	0.47	19	0.72	-1.786344123	1.164429872	0.000166779	0.001502851	Down	M419DRAFT_126153	_	_
gene5848	417	753	93.74	629	91.56	224	40.85	397	58.91	-1.016808809	4.920627744	0.000171156	0.001540878	Down	M419DRAFT_50618	_	_
gene7711	577	12381	1113.89	11546	1214.65	18426	2428.21	29683	3183.19	1.142518502	10.13660558	0.000172898	0.001555128	Ups	M419DRAFT_138648	K07213	biological_process:cellular iron ion homeostasis(GO:0006879);biological_process:cellular response to oxidative stress(GO:0034599);molecular_function:copper chaperone activity(GO:0016531);cellular_component:cytosol(GO:0005829);biological_process:metal ion transport(GO:0030001)
gene7427	2045	233	5.91	245	7.27	135	5.02	6716	203.21	3.849867727	6.766376057	0.00017337	0.001557946	Ups	M419DRAFT_114133	K17066	_
gene7604	1602	16	0.52	6	0.23	27	1.28	68	2.63	2.239523445	0.948893133	0.000173813	0.001560492	Ups	M419DRAFT_102705	_	_
gene8041	1353	3311	127.04	2747	123.24	4565	256.55	7087	324.11	1.088349452	8.111148137	0.000176389	0.001580713	Ups	M419DRAFT_88293	K00293	_
gene5771	1497	205	7.11	160	6.49	232	11.78	700	28.93	1.456520312	4.323291461	0.000179498	0.001607106	Ups	M419DRAFT_82203	K00463	_
gene2381	954	553	30.09	581	36.97	1233	98.28	877	56.88	1.084552186	5.706950534	0.000181634	0.001623259	Ups	M419DRAFT_72869	_	_
gene5129	465	686	76.58	539	70.36	169	27.64	343	45.64	-1.126429721	4.709030355	0.000183293	0.0016351	Down	M419DRAFT_130534	_	_
gene129	1458	347	12.35	211	8.78	90	4.69	116	4.92	-1.260389428	3.531423833	0.000184311	0.001642684	Down	M419DRAFT_67516	_	_
gene6825	1104	22	1.03	19	1.04	19	1.31	441	24.72	3.510065848	2.932221631	0.000187798	0.001672237	Ups	M419DRAFT_85201	_	_
gene725	1437	13	0.47	10	0.42	1	0.05	0	0	-4.062322886	-1.031624089	0.00018975	0.001688082	Down	M419DRAFT_126296	_	_
gene7435	1284	236	9.54	160	7.56	376	22.27	368	17.73	1.098270295	4.179175751	0.000191273	0.001699628	Ups	M419DRAFT_86446	_	_
gene4872	207	4189	1050.52	6779	1987.89	9951	3655.34	15821	4729.27	1.335911727	9.179637941	0.000191395	0.001699628	Ups	M419DRAFT_80242	_	_
gene7659	3690	3975	55.92	4033	66.34	1774	36.56	1554	26.06	-1.09110305	7.437406265	0.000195222	0.001730477	Down	M419DRAFT_87479	_	_
gene5758	2505	8358	173.2	7400	179.32	2430	73.76	4145	102.39	-1.127041823	8.393738176	0.000199255	0.001764626	Down	M419DRAFT_82375	_	_
gene7268	456	17	1.94	18	2.4	1	0.17	3	0.41	-2.914166827	-0.478710697	0.000200036	0.001768342	Down	M419DRAFT_37700	_	_
gene3771	1320	210	8.26	133	6.12	57	3.28	56	2.63	-1.410475334	2.802849212	0.000200943	0.001774753	Down	M419DRAFT_76559	_	_
gene8384	1545	730	24.53	420	16.5	202	9.94	280	11.21	-1.079484935	4.616157827	0.000205091	0.00180813	Down	M419DRAFT_26473	_	_
gene9889	603	1131	97.37	1084	109.12	480	60.53	201	20.63	-1.473538921	5.472169522	0.000206074	0.001814914	Down	M419DRAFT_39912	_	_
gene3595	1125	3	0.14	1	0.05	8	0.54	25	1.38	3.090535774	-0.525907458	0.000214127	0.001878169	Ups	M419DRAFT_76397	_	_
gene6296	1635	274	8.7	300	11.14	524	24.37	530	20.06	1.037478289	4.697535175	0.000214187	0.001878169	Ups	M419DRAFT_83782	K08141	_
gene7759	519	202	20.2	135	15.79	178	26.08	1221	145.57	2.125750845	4.717815654	0.000216004	0.001892408	Ups	M419DRAFT_87465	_	_
gene2594	963	32	1.72	31	1.95	53	4.18	180	11.57	1.972755261	2.226535255	0.000216629	0.001896186	Ups	M419DRAFT_33761	_	_
gene6019	738	68	4.78	53	4.36	134	13.81	141	11.82	1.357706813	2.672767334	0.000217167	0.001899194	Ups	M419DRAFT_82828	_	_
gene9900	861	14	0.84	9	0.63	41	3.62	36	2.59	1.918583255	0.766844858	0.000218185	0.001906391	Ups	M419DRAFT_93272	_	_
gene2492	2061	265	6.67	223	6.57	39	1.44	115	3.45	-1.552840035	3.279509947	0.000219761	0.001918446	Down	M419DRAFT_108342	_	biological_process:metabolic process(GO:0008152);molecular_function:glucan 1,3-alpha-glucosidase activity(GO:0033919)
gene959	1764	16	0.47	16	0.55	31	1.34	105	3.68	2.171187425	1.440182358	0.000221688	0.001933547	Ups	M419DRAFT_69623	_	_
gene3773	2745	158	2.99	100	2.21	31	0.86	51	1.15	-1.490197238	2.381433577	0.000222032	0.001934819	Down	M419DRAFT_98037	_	_
gene4913	1674	2602	80.69	1826	66.21	1057	48.01	647	23.92	-1.154631473	6.541822537	0.000223147	0.001942806	Down	M419DRAFT_8867	K16261	_
gene2000	208	486	121.29	472	137.74	164	59.95	262	77.94	-1.032849705	4.398398393	0.000223868	0.00194735	Down	M419DRAFT_117926	_	_
gene5008	852	97	5.91	51	3.63	160	14.28	181	13.15	1.391864113	2.964821813	0.000225375	0.001958719	Ups	M419DRAFT_35812	_	molecular_function:oxidoreductase activity(GO:0016491)
gene9282	1952	18123	481.96	10569	328.66	1884	73.39	84	2.66	-3.533846645	8.80914431	0.000227049	0.00197152	Down	M419DRAFT_104519	_	_
gene9330	1794	375	10.85	301	10.18	117	4.96	166	5.73	-1.100713035	3.867473182	0.000231106	0.002004966	Down	M419DRAFT_143150	_	_
gene9047	195	0	0	0	0	4	1.56	14	4.44	6.232968923	-1.31640439	0.000231385	0.002005609	Ups	M419DRAFT_134286	_	_
gene3657	2297	2290	51.75	1541	40.72	2847	94.24	4144	111.63	1.029641121	7.398311548	0.000232026	0.002006227	Ups	M419DRAFT_109517	_	_
gene1256	3249	3248	51.9	3543	66.19	1535	35.92	1151	21.92	-1.155411655	7.183944531	0.000232071	0.002006227	Down	M419DRAFT_95266	_	_
gene552	471	120	13.23	66	8.51	25	4.04	27	3.55	-1.645048063	1.883226697	0.000232831	0.002011018	Down	M419DRAFT_126129	_	_
gene2020	2168	3069	73.49	2970	83.16	1089	38.19	1655	47.24	-1.000636223	7.057192793	0.00023338	0.00201398	Down	M419DRAFT_107898	K05917	_
gene1599	1737	44	1.31	57	1.99	102	4.47	157	5.59	1.482777246	2.530794098	0.000235747	0.002032613	Ups	M419DRAFT_71534	_	_
gene3049	750	142	9.83	127	10.28	261	26.46	270	22.28	1.150640429	3.675195565	0.000241146	0.002075513	Ups	M419DRAFT_75830	_	_
gene9254	522	404	40.18	244	28.37	123	17.92	120	14.22	-1.219447541	3.756224915	0.000243194	0.002091298	Down	M419DRAFT_91480	_	_
gene9579	1497	196	6.8	184	7.46	279	14.17	449	18.56	1.074163053	4.121426683	0.000249445	0.002143168	Ups	M419DRAFT_92474	_	_
gene6549	315	317	52.24	243	46.83	40	9.66	0	0	-3.491173401	3.178365977	0.000251505	0.002158974	Down	M419DRAFT_131885	_	_
gene5357	1671	347	10.78	404	14.68	128	5.82	185	6.85	-1.129675248	4.029418682	0.000252347	0.002164301	Down	M419DRAFT_130751	_	_
gene3060	2136	129	3.14	147	4.18	244	8.69	319	9.24	1.16909972	3.737545084	0.000255908	0.002191005	Ups	M419DRAFT_76208	_	_
gene9585	1938	196	5.25	100	3.13	46	1.8	38	1.21	-1.603576956	2.537051224	0.000256419	0.002193459	Down	M419DRAFT_134789	_	_
gene7674	1747	673	20	536	18.62	256	11.14	110	3.9	-1.488242411	4.588354963	0.000263281	0.002246269	Down	M419DRAFT_102793	_	_
gene929	978	161	8.55	30	1.86	9	0.7	18	1.14	-2.60531114	1.716953118	0.000263702	0.0022479	Down	M419DRAFT_70199	_	_
gene7016	228	992	225.86	359	95.58	23	7.67	212	57.53	-2.42054541	4.515708267	0.000263984	0.00224834	Down	M419DRAFT_85247	_	_
gene4951	885	48	2.82	24	1.65	8	0.69	1	0.07	-2.731374283	0.426316877	0.000271894	0.002311686	Down	M419DRAFT_79597	_	_
gene5622	237	31	6.79	17	4.35	3	0.96	4	1.04	-2.561196358	-0.068641153	0.000279563	0.002368661	Down	M419DRAFT_9497	_	_
gene5139	1355	668	25.59	1035	46.37	3050	171.16	1320	60.28	1.559641106	6.653818824	0.000281694	0.002382588	Ups	M419DRAFT_99737	_	_
gene8138	1212	9	0.39	8	0.4	27	1.69	35	1.79	2.007117688	0.444111718	0.000284018	0.002400175	Ups	M419DRAFT_133409	_	_
gene5813	750	1875	129.78	1908	154.42	3980	403.51	3185	262.77	1.103860851	7.454855491	0.000284777	0.002404511	Ups	M419DRAFT_82308	K05307	_
gene3234	1974	230	6.05	172	5.29	41	1.58	95	2.98	-1.4311021	3.029334181	0.000291622	0.002449622	Down	M419DRAFT_76125	_	_
gene4050	618	106	8.9	82	8.05	22	2.71	2	0.2	-2.693172032	1.731845061	0.000294833	0.002472355	Down	M419DRAFT_8078	_	_
gene3556	1005	85	4.39	49	2.96	99	7.49	312	19.21	1.733434813	3.083391515	0.000298401	0.002497993	Ups	M419DRAFT_76820	_	_
gene9636	1458	37	1.32	12	0.5	0	0	5	0.21	-3.07015529	-0.105880534	0.000299151	0.002500851	Down	M419DRAFT_39709	_	_
gene7375	243	115	24.57	80	19.98	15	4.69	40	10.19	-1.68752828	1.948556739	0.000299254	0.002500851	Down	M419DRAFT_86256	_	_
gene6365	7047	263	1.94	187	1.61	79	0.85	90	0.79	-1.236574849	3.240881454	0.000303369	0.002532187	Down	M419DRAFT_84097	_	_
gene8949	1677	194	6.01	157	5.68	297	13.47	350	12.91	1.04808334	3.982036851	0.000303521	0.002532187	Ups	M419DRAFT_39142	_	_
gene2245	1602	133	4.31	51	1.93	18	0.85	26	1	-1.865747624	1.807016535	0.000304958	0.002542008	Down	M419DRAFT_127782	_	_
gene3504	513	104	10.52	86	10.18	172	25.49	221	26.66	1.206556719	3.212968423	0.000308261	0.002567353	Ups	M419DRAFT_34512	_	_
gene3901	192	186	50.29	122	38.57	42	16.63	64	20.63	-1.374315811	2.661949489	0.000309976	0.002579445	Down	M419DRAFT_78102	_	_
gene368	861	340	20.5	307	21.64	408	36.03	842	60.51	1.070589484	4.88152289	0.000319142	0.002648963	Ups	M419DRAFT_105765	_	_
gene5625	210	44	10.88	42	12.14	86	31.14	121	35.65	1.411688474	2.238175476	0.000323508	0.002682924	Ups	M419DRAFT_131003	_	_
gene4260	2905	6359	113.63	4946	103.35	2415	63.21	2493	53.1	-1.024349901	7.940138493	0.000327526	0.002713942	Down	M419DRAFT_141183	_	_
gene339	753	45	3.1	56	4.51	9	0.91	17	1.4	-1.821570425	1.040931694	0.000329505	0.002728034	Down	M419DRAFT_68079	_	_
gene4884	1755	197	5.83	174	6.02	317	13.73	355	12.52	1.021903721	4.048657894	0.00033066	0.002730662	Ups	M419DRAFT_8841	_	_
gene3185	2809	10445	193.03	10353	223.72	17410	471.28	21605	475.92	1.058393795	9.880745936	0.000331822	0.002737947	Ups	M419DRAFT_140798	_	_
gene2111	682	1650	125.59	979	87.14	1648	183.74	3980	361.1	1.231359454	6.986720577	0.000340899	0.00280811	Ups	M419DRAFT_136213	_	_
gene2186	1401	29	1.07	25	1.08	65	3.53	75	3.31	1.534016358	1.667443622	0.00034179	0.002812318	Ups	M419DRAFT_6450	_	cellular_component:integral component of membrane(GO:0016021);biological_process:G-protein coupled receptor signaling pathway(GO:0007186);molecular_function:G-protein coupled receptor activity(GO:0004930)
gene2467	1014	170	8.7	125	7.48	52	3.9	49	2.99	-1.360944666	2.610960949	0.000342552	0.002814624	Down	M419DRAFT_72985	_	_
gene6962	2847	22	0.4	18	0.38	31	0.83	161	3.5	2.332777737	1.874980794	0.000345602	0.002837302	Ups	M419DRAFT_132286	_	_
gene1810	828	36	2.26	32	2.35	63	5.79	121	9.04	1.563015216	2.015652122	0.000346615	0.002840846	Ups	M419DRAFT_53337	_	_
gene9567	810	7174	459.77	5753	431.13	750	70.41	19	1.45	-3.753352446	7.662161787	0.000352295	0.002882578	Down	M419DRAFT_12998	_	_
gene9641	516	2	0.2	1	0.12	7	1.03	25	3	3.421262891	-0.591901893	0.000356667	0.002914867	Ups	M419DRAFT_92541	_	_
gene4967	1231	388	16.36	267	13.17	90	5.56	170	8.55	-1.186846753	3.787493442	0.000361001	0.002946416	Down	M419DRAFT_141501	K00002	_
gene6281	669	2736	212.3	4380	397.42	1126	127.98	1764	163.16	-1.1945017	7.261510287	0.000378445	0.003078333	Down	M419DRAFT_124032	_	_
gene8757	327	42	6.67	51	9.47	13	3.02	9	1.7	-1.904442597	0.913690702	0.000379433	0.003081437	Down	M419DRAFT_90417	K09425	_
gene9735	3852	138	1.86	125	1.97	214	4.22	301	4.84	1.117008077	3.621111008	0.000386774	0.003138446	Ups	M419DRAFT_92848	_	_
gene4251	1668	4380	136.31	6899	251.07	1964	89.53	2561	95	-1.197732505	7.923710604	0.000388316	0.003148351	Down	M419DRAFT_98559	_	_
gene8324	698	37	2.75	27	2.35	51	5.56	172	15.25	1.900698206	2.180106674	0.000393826	0.003190383	Ups	M419DRAFT_124863	_	_
gene6547	462	24	2.7	13	1.71	1	0.16	4	0.54	-2.66858847	-0.400510368	0.000398184	0.00321678	Down	M419DRAFT_10339	K03786	_
gene7125	411	383	48.38	348	51.4	148	27.38	172	25.9	-1.030581957	4.008695754	0.00039871	0.00321678	Down	M419DRAFT_124379	_	_
gene4139	1170	1002	44.46	1357	70.4	1654	107.49	3019	159.66	1.090296172	6.781559447	0.000398728	0.00321678	Ups	M419DRAFT_77600	_	_
gene8174	2121	315	7.71	288	8.24	82	2.94	160	4.67	-1.188691733	3.68436011	0.000404708	0.003262332	Down	M419DRAFT_11790	_	_
gene2297	936	138	7.65	103	6.68	170	13.81	366	24.2	1.281496633	3.600630259	0.000406802	0.003276516	Ups	M419DRAFT_73431	_	_
gene7428	1137	16	0.73	8	0.43	23	1.54	86	4.68	2.284840133	1.114424308	0.000412389	0.003316057	Ups	M419DRAFT_132729	_	_
gene2520	2298	4744	107.17	5010	132.34	9151	302.8	9073	244.3	1.065900507	8.797391218	0.000412925	0.003317643	Ups	M419DRAFT_74305	K05349	_
gene3132	477	488	53.11	315	40.09	158	25.19	189	24.52	-1.032018267	4.123704517	0.000415558	0.003336051	Down	M419DRAFT_75911	_	_
gene9320	1280	102	4.14	122	5.79	30	1.78	44	2.13	-1.461535343	2.220653106	0.00044163	0.003536655	Down	M419DRAFT_104534	_	_
gene9122	1455	27	0.96	20	0.83	55	2.87	67	2.85	1.537045845	1.472042509	0.000447877	0.003583749	Ups	M419DRAFT_91228	_	biological_process:transcription, DNA-templated(GO:0006351)
gene9129	1478	63	2.21	78	3.2	142	7.31	174	7.28	1.30569879	2.876171492	0.000451516	0.003609912	Ups	M419DRAFT_104381	K01102	_
gene2235	387	154	20.66	93	14.59	16	3.14	52	8.31	-1.728302829	2.262643154	0.00047581	0.003794844	Down	M419DRAFT_73838	_	_
gene9861	945	57546	3161.17	58072	3730.19	90394	7273.43	128756	8430.74	1.061804099	12.35888016	0.000481064	0.003833626	Ups	M419DRAFT_125544	_	_
gene4264	1277	247	10.04	221	10.51	293	17.45	657	31.83	1.137056297	4.46105673	0.000483578	0.003850524	Ups	M419DRAFT_98588	_	_
gene8305	918	99	5.6	76	5.03	263	21.78	152	10.25	1.463227237	3.269643957	0.000489887	0.003897592	Ups	M419DRAFT_89098	_	_
gene4216	2127	33	0.81	27	0.77	3	0.11	10	0.29	-2.047962006	0.295991954	0.000492552	0.003915607	Down	M419DRAFT_129655	_	_
gene2987	3159	19	0.31	8	0.15	2	0.05	0	0	-3.404141914	-0.829208664	0.000495477	0.003935661	Down	M419DRAFT_7144	_	_
gene7196	1100	84	3.96	20	1.1	6	0.41	10	0.56	-2.476080482	0.920472125	0.000499895	0.003964325	Down	M419DRAFT_113881	_	molecular_function:binding(GO:0005488)
gene688	3039	102	1.74	60	1.2	156	3.9	187	3.81	1.260996066	3.006835845	0.000500516	0.003966034	Ups	M419DRAFT_69545	_	_
gene1819	657	17	1.34	9	0.83	0	0	2	0.19	-3.390781352	-0.870091472	0.000504452	0.003993983	Down	M419DRAFT_70513	_	_
gene2719	625	366	30.4	425	41.28	898	109.25	606	60	1.113658151	5.213581642	0.000511938	0.00404344	Ups	M419DRAFT_136420	_	_
gene2727	1365	136	5.17	166	7.38	290	16.15	301	13.64	1.121810813	3.837724796	0.0005147	0.004055682	Ups	M419DRAFT_74036	_	_
gene4816	1179	14760	649.89	14297	736.08	5172	333.56	7740	406.22	-1.03207674	9.312179975	0.000516956	0.004069936	Down	M419DRAFT_99393	_	_
gene4775	592	180	15.78	111	11.38	46	5.91	55	5.75	-1.345316156	2.587222163	0.000520722	0.004089712	Down	M419DRAFT_123389	_	_
gene7323	1302	1118	44.58	1688	78.7	655	38.25	532	25.28	-1.083528052	5.952122437	0.000522072	0.004097031	Down	M419DRAFT_64736	_	_
gene3176	1035	10	0.5	8	0.47	20	1.47	52	3.11	2.105046851	0.599890358	0.000529175	0.004146124	Ups	M419DRAFT_75729	_	_
gene8391	1722	16	0.48	24	0.85	51	2.25	62	2.23	1.633498941	1.3426448	0.000531183	0.004158523	Ups	M419DRAFT_89619	_	_
gene2659	807	923	59.37	969	72.89	2195	206.82	1324	101.52	1.09593959	6.452227582	0.000531864	0.00416053	Ups	M419DRAFT_128171	_	_
gene62	716	38640	2801.49	30984	2626.76	4376	464.72	116	10.02	-3.636152562	10.09863158	0.000557195	0.004351727	Down	M419DRAFT_93769	_	_
gene5300	1092	400	19.02	243	13.51	378	26.32	982	55.64	1.207950455	4.944873631	0.000558056	0.004354971	Ups	M419DRAFT_9212	_	_
gene304	2571	2369	47.83	3228	76.21	1153	34.1	1387	33.38	-1.005358626	6.966347014	0.000561561	0.004378832	Down	M419DRAFT_31779	_	_
gene9569	589	76	6.7	71	7.32	25	3.23	16	1.68	-1.650946617	1.579637822	0.000566424	0.004409723	Down	M419DRAFT_125387	_	_
gene5299	1041	12641	630.37	11358	662.29	23568	1721.49	20724	1231.84	1.067062458	10.08717703	0.000571843	0.004444845	Ups	M419DRAFT_81893	_	_
gene3101	1564	493	16.36	476	18.47	514	24.99	1768	69.95	1.319206877	5.639816176	0.000572667	0.004447717	Ups	M419DRAFT_97336	_	_
gene8110	972	74	3.95	37	2.31	14	1.1	2	0.13	-2.515320013	1.022118314	0.00057535	0.004465007	Down	M419DRAFT_88777	_	_
gene4966	1284	1446	58.46	1700	80.37	3201	189.56	2617	126.12	1.059259138	7.167276909	0.000579393	0.004487427	Ups	M419DRAFT_130378	_	_
gene9605	1506	97	3.34	46	1.85	106	5.35	294	12.08	1.617703028	3.078985474	0.000579849	0.004487427	Ups	M419DRAFT_92502	_	_
gene2386	2592	404	8.09	321	7.52	164	4.81	112	2.67	-1.189161649	3.940381512	0.000580097	0.004487427	Down	M419DRAFT_127915	_	_
gene8571	774	134	8.99	102	8	159	15.62	378	30.22	1.306919977	3.589941849	0.000580532	0.004487427	Ups	M419DRAFT_89810	K01803	_
gene2343	648	64	5.13	86	8.06	206	24.17	152	14.51	1.426978086	3.052688805	0.000581939	0.004494752	Ups	M419DRAFT_72617	_	_
gene8253	1083	279	13.37	166	9.3	87	6.11	55	3.14	-1.424172676	3.164043093	0.000583577	0.004503849	Down	M419DRAFT_88640	_	_
gene4022	927	84	4.7	70	4.58	176	14.44	152	10.15	1.275348824	2.960211416	0.000584691	0.004508894	Ups	M419DRAFT_50729	_	_
gene8168	570	30	2.73	25	2.66	89	11.87	61	6.62	1.642271563	1.764727419	0.000585152	0.004508899	Ups	M419DRAFT_88794	_	molecular_function:N-acetyltransferase activity(GO:0008080)
gene10006	1245	59	2.46	48	2.34	17	1.04	11	0.55	-1.738438174	1.121738312	0.000589822	0.004540175	Down	M419DRAFT_13360	_	_
gene7671	831	124	7.75	83	6.06	150	13.73	310	23.08	1.28847277	3.382822479	0.000590139	0.004540175	Ups	M419DRAFT_87673	K04711	_
gene9189	1569	46	1.52	38	1.47	71	3.44	141	5.56	1.463895667	2.23832142	0.000591957	0.004550579	Ups	M419DRAFT_12671	_	_
gene599	1613	89	2.86	59	2.22	145	6.84	165	6.33	1.242968502	2.87143091	0.000593594	0.00455879	Ups	M419DRAFT_94464	_	_
gene5463	2184	47	1.12	72	2	118	4.11	172	4.87	1.404292448	2.715402359	0.000606951	0.004651232	Ups	M419DRAFT_100172	_	_
gene9035	930	55	3.07	68	4.44	130	10.63	145	9.65	1.308819625	2.683462875	0.000630072	0.004817098	Ups	M419DRAFT_90707	_	_
gene8086	2412	254	5.47	273	6.87	341	10.75	675	17.32	1.060816805	4.589895428	0.000634339	0.004845936	Ups	M419DRAFT_38400	K15923	_
gene4950	1488	26	0.91	13	0.53	35	1.79	100	4.16	1.913893389	1.48599812	0.000636629	0.004855844	Ups	M419DRAFT_44231	_	_
gene3403	1065	69	3.36	49	2.79	104	7.43	154	8.95	1.283419272	2.582419049	0.000642409	0.00489231	Ups	M419DRAFT_128869	_	_
gene7122	1242	150	6.27	98	4.79	41	2.51	45	2.24	-1.344874233	2.365747576	0.000643698	0.004898309	Down	M419DRAFT_10852	_	_
gene7806	681	220	16.77	409	36.46	97	10.83	131	11.9	-1.352385968	3.735548676	0.000648345	0.004924259	Down	M419DRAFT_11471	_	_
gene1443	1065	59	2.88	50	2.85	74	5.28	258	14.99	1.698396584	2.783981625	0.000654408	0.004954201	Ups	M419DRAFT_5766	_	_
gene1237	930	6	0.33	6	0.39	20	1.64	26	1.73	2.069728999	0.042997135	0.000654586	0.004954201	Ups	M419DRAFT_126792	_	_
gene4136	2187	6488	154	12782	354.77	3667	127.5	3090	87.43	-1.371155241	8.657852032	0.000659618	0.004984256	Down	M419DRAFT_136988	_	_
gene2902	1541	10	0.34	6	0.24	38	1.88	23	0.92	2.122978226	0.42804743	0.000660085	0.004984256	Ups	M419DRAFT_97158	_	_
gene7769	1114	13807	643.4	14500	790.09	5958	406.67	2290	127.2	-1.54906041	9.129154698	0.000661401	0.004986746	Down	M419DRAFT_102903	_	_
gene5103	1632	13	0.41	7	0.26	1	0.05	0	0	-3.851992389	-1.175405185	0.000661434	0.004986746	Down	M419DRAFT_130510	_	_
gene9714	513	2015	203.9	4505	533.06	300	44.47	1441	173.81	-1.88625547	6.975884687	0.000668818	0.005038535	Down	M419DRAFT_121262	_	_
gene6593	906	39	2.23	21	1.41	4	0.34	8	0.55	-2.132324105	0.27164949	0.000670936	0.005050598	Down	M419DRAFT_85054	_	_
gene9452	756	176	12.09	153	12.28	232	23.33	392	32.08	1.060413005	3.901663989	0.000678968	0.005095976	Ups	M419DRAFT_92122	_	_
gene6009	2080	74	1.85	49	1.43	19	0.69	16	0.48	-1.618329903	1.329044397	0.000679047	0.005095976	Down	M419DRAFT_100875	K16261	_
gene3003	3453	204	3.07	159	2.8	257	5.66	408	7.31	1.020399959	4.009972992	0.000690102	0.00517101	Ups	M419DRAFT_128499	_	_
gene9518	801	3	0.19	3	0.23	6	0.57	54	4.17	3.325641698	0.180017415	0.000711586	0.005327682	Ups	M419DRAFT_26903	_	_
gene5230	651	99	7.89	78	7.27	24	2.8	36	3.42	-1.402149931	1.888312016	0.000716793	0.005354608	Down	M419DRAFT_9148	_	_
gene1778	1664	811	25.3	1357	49.5	2827	129.18	1826	67.9	1.271025587	6.796744598	0.000718354	0.005362173	Ups	M419DRAFT_140332	_	_
gene2374	1593	52	1.69	40	1.52	12	0.57	14	0.54	-1.647340171	0.935040518	0.000722775	0.005386959	Down	M419DRAFT_127903	_	_
gene7755	593	3684	322.5	2153	220.39	3584	459.56	9331	973.65	1.275001607	8.166460243	0.00074074	0.005508269	Ups	M419DRAFT_120324	_	_
gene8120	3246	56	0.9	31	0.58	67	1.57	182	3.47	1.643386823	2.402994741	0.0007446	0.005532772	Ups	M419DRAFT_38429	_	_
gene7191	3582	111	1.61	56	0.95	23	0.49	26	0.45	-1.573319292	1.747387976	0.000746743	0.005544481	Down	M419DRAFT_132498	_	_
gene8588	1566	35	1.16	16	0.62	2	0.1	7	0.28	-2.308374561	0.034968002	0.000748321	0.005551989	Down	M419DRAFT_89863	_	_
gene2336	1593	161	5.25	106	4.04	177	8.45	408	15.85	1.261990094	3.727074275	0.000750985	0.005559108	Ups	M419DRAFT_72675	_	_
gene8337	3313	13240	207.46	12773	234.03	3747	86	7465	139.42	-1.096613554	9.13144942	0.000752175	0.005563706	Down	M419DRAFT_115103	_	_
gene9157	991	233	12.21	360	22.05	689	52.87	507	31.66	1.176795802	4.85790899	0.000777322	0.005728065	Ups	M419DRAFT_143101	K15303	_
gene8919	1086	0	0	0	0	7	0.49	6	0.34	5.820638847	-1.614676922	0.000781157	0.005751994	Ups	M419DRAFT_90827	_	_
gene7286	1766	9475	278.52	10486	360.43	23697	1020.32	16098	564.04	1.184894379	9.914762754	0.000793173	0.005831698	Ups	M419DRAFT_142425	K01251	_
gene7410	1150	95	4.29	76	4.01	13	0.86	38	2.04	-1.61760881	1.788648344	0.000800872	0.005879472	Down	M419DRAFT_26112	K07243	_
gene1199	183	691	196.02	904	299.86	384	159.56	321	108.54	-1.014479088	5.153756504	0.000808813	0.005933313	Down	M419DRAFT_126756	_	_
gene7168	891	380	22.14	315	21.46	161	13.74	109	7.57	-1.161821733	3.890594611	0.000810542	0.00594155	Down	M419DRAFT_132479	_	_
gene6269	1104	12517	588.57	12737	700.32	5782	398.24	5094	285.51	-1.040093338	9.110219956	0.000829927	0.006079092	Down	M419DRAFT_124027	_	_
gene284	822	178	11.24	152	11.22	67	6.2	53	3.99	-1.271372601	2.801291215	0.00083097	0.006082178	Down	M419DRAFT_68194	_	_
gene9604	1089	21	1	29	1.62	50	3.49	88	5	1.579095608	1.61463881	0.000835824	0.006108572	Ups	M419DRAFT_92528	_	_
gene1254	870	17130	1022.12	13505	942.26	6919	604.72	6455	459.1	-1.009378341	9.383533497	0.000836871	0.006111659	Down	M419DRAFT_71408	_	_
gene8819	174	64	19.09	32	11.16	14	6.12	8	2.84	-1.898901198	0.926748799	0.000842179	0.006145837	Down	M419DRAFT_12353	_	_
gene7968	471	56	6.17	30	3.87	12	1.94	8	1.05	-1.888481994	0.784671812	0.000843504	0.006150913	Down	M419DRAFT_38306	_	_
gene3684	357	149	21.67	79	13.43	39	8.31	28	4.85	-1.54823703	2.186924131	0.000856954	0.006221182	Down	M419DRAFT_7742	_	_
gene1272	639	13	1.06	10	0.95	2	0.24	0	0	-3.199227849	-0.985221989	0.000871142	0.006319496	Down	M419DRAFT_32618	_	_
gene940	393	203	26.81	176	27.18	249	48.18	454	71.48	1.0231916	4.079503688	0.000873122	0.006329165	Ups	M419DRAFT_5311	_	_
gene5648	1086	82	3.92	66	3.69	176	12.32	139	7.92	1.282143938	2.906161427	0.000875719	0.006343289	Ups	M419DRAFT_36346	_	_
gene9026	101	13	6.68	3	1.8	0	0	0	0	-5.90938231	-1.453109583	0.000876449	0.006343885	Down	M419DRAFT_t171	_	_
gene9599	1632	165	5.25	86	3.2	25	1.16	54	2.05	-1.509134308	2.329581917	0.000887801	0.006419903	Down	M419DRAFT_26932	_	_
gene9526	852	5	0.3	5	0.36	14	1.25	28	2.03	2.175751963	-0.103329783	0.000888264	0.006419903	Ups	M419DRAFT_92255	_	_
gene9736	549	25	2.36	19	2.1	5	0.69	3	0.34	-2.247817192	-0.12807916	0.000894417	0.006459606	Down	M419DRAFT_92851	_	_
gene6402	1068	15	0.73	33	1.88	64	4.56	81	4.69	1.710563418	1.668456144	0.000922559	0.006648131	Ups	M419DRAFT_83936	_	_
gene9831	2886	34	0.61	44	0.93	90	2.37	94	2.02	1.388577699	2.095633695	0.000923951	0.006653266	Ups	M419DRAFT_93128	_	_
gene9339	3222	14	0.23	4	0.08	21	0.5	46	0.88	2.036796428	0.522375342	0.000949192	0.006824975	Ups	M419DRAFT_39460	_	_
gene3831	390	27	3.59	16	2.49	2	0.39	6	0.95	-2.234593512	-0.161811742	0.000964751	0.00692159	Down	M419DRAFT_76966	_	_
gene3035	966	40	2.15	26	1.63	52	4.09	131	8.39	1.594531059	1.986365844	0.000999274	0.007153544	Ups	M419DRAFT_128530	_	_
gene7102	579	48	4.3	43	4.51	5	0.66	19	2.03	-1.793161679	0.894725646	0.001003074	0.007175498	Down	M419DRAFT_124365	_	_
gene5608	1254	15	0.62	5	0.24	20	1.21	61	3.01	2.140044628	0.74534071	0.001006041	0.007182178	Ups	M419DRAFT_82155	_	_
gene2974	1713	2309	69.97	1759	62.33	911	40.44	280	10.11	-1.511612084	6.323156085	0.001018425	0.007253498	Down	M419DRAFT_97259	_	_
gene9175	432	3005	361.1	3394	476.9	6859	1207.28	5192	743.67	1.093586489	8.21215037	0.001023629	0.007285261	Ups	M419DRAFT_91437	_	_
gene2512	2046	49	1.24	47	1.39	80	2.97	143	4.32	1.344604708	2.348057584	0.001025038	0.007289984	Ups	M419DRAFT_74630	_	_
gene6391	1065	103	5.02	107	6.1	167	11.92	249	14.47	1.122709159	3.310502698	0.001028367	0.00729448	Ups	M419DRAFT_36977	_	_
gene9975	3684	74	1.04	97	1.6	126	2.6	289	4.85	1.373733449	3.205756034	0.001028651	0.00729448	Ups	M419DRAFT_93416	_	_
gene1472	324	55	8.81	46	8.62	17	3.99	6	1.15	-1.914731894	1.009326314	0.001051908	0.007427106	Down	M419DRAFT_71952	_	_
gene5083	2301	42	0.95	40	1.06	65	2.15	140	3.76	1.438657516	2.193516841	0.001054892	0.007442806	Ups	M419DRAFT_80499	_	_
gene768	1677	73	2.26	64	2.32	101	4.58	206	7.6	1.288133374	2.808701421	0.001076356	0.007583311	Ups	M419DRAFT_106261	_	_
gene8254	684	0	0	0	0	3	0.33	11	1	5.87924938	-1.558135793	0.001078983	0.007596349	Ups	M419DRAFT_88755	_	_
gene8207	1746	69	2.05	34	1.18	14	0.61	13	0.46	-1.725337212	1.054937482	0.00108501	0.007630759	Down	M419DRAFT_11817	_	molecular_function:oxidoreductase activity, acting on CH-OH group of donors(GO:0016614)
gene9325	2930	3215	56.96	3635	75.31	7927	205.72	5368	113.36	1.145106866	8.345702133	0.00108543	0.007630759	Ups	M419DRAFT_104546	K01187	_
gene4124	1353	57	2.19	21	0.94	5	0.28	11	0.5	-2.090293175	0.609116045	0.001096312	0.007696201	Down	M419DRAFT_78043	_	_
gene7246	1978	228	5.98	208	6.38	264	10.15	571	17.86	1.054657105	4.304626518	0.001117202	0.007820416	Ups	M419DRAFT_138447	_	_
gene6216	1645	292	9.21	341	12.58	761	35.18	455	17.11	1.136419327	4.908469035	0.001119937	0.007833956	Ups	M419DRAFT_142028	_	_
gene5772	888	184	10.76	100	6.84	34	2.91	64	4.46	-1.372535826	2.539533831	0.001139512	0.007965192	Down	M419DRAFT_42876	K11213	_
gene8433	1362	6	0.23	8	0.36	14	0.78	49	2.23	2.239509842	0.391584702	0.00115849	0.00808053	Ups	M419DRAFT_89445	_	_
gene5244	198	409	107.23	171	52.42	34	13.06	133	41.56	-1.664113388	3.463167963	0.00117028	0.008153542	Down	M419DRAFT_130642	_	_
gene1751	1501	4605	159.26	4945	199.98	14151	716.87	6655	274.35	1.339801021	8.958701241	0.001170624	0.008153542	Ups	M419DRAFT_107551	K00789	molecular_function:methionine adenosyltransferase activity(GO:0004478);molecular_function:metal ion binding(GO:0046872);biological_process:S-adenosylmethionine biosynthetic process(GO:0006556);biological_process:one-carbon metabolic process(GO:0006730);molecular_function:ATP binding(GO:0005524)
gene3284	294	40	7.06	39	8.05	34	8.79	394	82.92	2.471132292	2.956875141	0.001178476	0.008202391	Ups	M419DRAFT_128762	_	cellular_component:extracellular region(GO:0005576);cellular_component:cell wall(GO:0005618)
gene2341	1836	1242	35.12	2330	77.03	809	33.5	666	22.45	-1.131062774	6.296475607	0.001180129	0.008208062	Down	M419DRAFT_72395	_	_
gene9561	1593	870	28.35	773	29.46	755	36.04	3466	134.63	1.434045914	6.478298756	0.001196117	0.008307453	Ups	M419DRAFT_12995	K09704	_
gene7132	2062	15382	387.25	13764	405.18	1624	59.89	7656	229.74	-1.58017942	9.153777533	0.001205916	0.008357719	Down	M419DRAFT_102186	_	_
gene698	1236	56	2.35	34	1.67	94	5.78	101	5.06	1.297055627	2.201327123	0.001209253	0.008374911	Ups	M419DRAFT_32116	_	_
gene8376	738	106	7.46	102	8.39	187	19.27	209	17.52	1.089138923	3.269703601	0.001217027	0.008422792	Ups	M419DRAFT_133635	K13348	_
gene6553	1806	184	5.29	172	5.78	389	16.38	273	9.35	1.089953817	4.037352137	0.001221813	0.008449936	Ups	M419DRAFT_101539	_	_
gene3321	1125	333	15.37	180	9.71	95	6.42	108	5.94	-1.14601265	3.439791893	0.001230471	0.008500504	Down	M419DRAFT_128791	_	_
gene7780	393	48	6.34	19	2.93	6	1.16	8	1.26	-2.048887043	0.420005826	0.001230862	0.008500504	Down	M419DRAFT_87398	_	_
gene3053	213	18	4.39	4	1.14	1	0.36	0	0	-3.953031242	-1.087776583	0.001238801	0.008549298	Down	M419DRAFT_75206	_	biological_process:hyphal growth(GO:0030448);biological_process:capsule organization(GO:0045230);cellular_component:hyphal cell wall(GO:0030446)
gene8332	807	43	2.77	27	2.03	6	0.57	12	0.92	-1.786703239	0.536675695	0.001296464	0.008910237	Down	M419DRAFT_48755	_	_
gene3061	996	6	0.31	1	0.06	17	1.3	15	0.93	2.346578797	-0.447811978	0.001299119	0.008910237	Ups	M419DRAFT_75829	_	_
gene1086	1821	1988	56.67	2457	81.9	4546	189.82	3618	122.94	1.048399057	7.661369338	0.001299908	0.008910237	Ups	M419DRAFT_140023	_	_
gene8683	1848	16	0.45	20	0.66	37	1.52	59	1.98	1.541071666	1.128425987	0.001300206	0.008910237	Ups	M419DRAFT_90048	_	_
gene6857	690	3	0.23	8	0.7	16	1.76	33	2.96	2.237945696	0.081590216	0.001310064	0.008965233	Ups	M419DRAFT_37374	_	_
gene2687	681	130	9.91	114	10.16	187	20.88	264	23.99	1.035211983	3.457434861	0.001324715	0.009058098	Ups	M419DRAFT_74776	_	_
gene1456	450	459	52.95	255	34.4	153	25.85	140	19.25	-1.080171543	3.93263353	0.001330627	0.009086891	Down	M419DRAFT_32777	_	_
gene1238	1533	193	6.54	170	6.73	46	2.28	96	3.87	-1.225061842	2.950245454	0.001343328	0.00915446	Down	M419DRAFT_72252	_	_
gene9144	2724	500	9.53	636	14.17	1311	36.6	791	17.97	1.077129613	5.715366566	0.001377301	0.009346929	Ups	M419DRAFT_134377	_	_
gene2790	672	80	6.18	78	7.05	140	15.84	170	15.65	1.126121417	2.903387204	0.001381975	0.009365658	Ups	M419DRAFT_33909	_	_
gene8267	1407	6	0.22	11	0.47	31	1.68	26	1.14	1.891340317	0.371798978	0.001389751	0.00940533	Ups	M419DRAFT_88650	_	_
gene1098	1506	4	0.14	6	0.24	16	0.81	22	0.9	2.043180586	-0.195628513	0.001396885	0.009447074	Ups	M419DRAFT_67567	_	_
gene1609	1992	132	3.44	104	3.17	12	0.46	55	1.71	-1.714388827	2.214995629	0.001400129	0.009462476	Down	M419DRAFT_95741	_	_
gene6622	258	94	18.91	76	17.88	116	34.19	257	61.64	1.256153631	3.089656724	0.001413482	0.009546125	Ups	M419DRAFT_131954	_	_
gene8963	2198	3026	71.47	5809	160.42	1324	45.8	2268	63.85	-1.209547936	7.57878592	0.001420295	0.009585522	Down	M419DRAFT_115870	K08197	_
gene9159	822	6	0.38	2	0.15	14	1.3	20	1.51	2.217934224	-0.365386105	0.00145794	0.009819272	Ups	M419DRAFT_56800	_	_
gene3063	1677	32	0.99	33	1.19	68	3.08	78	2.88	1.32140027	1.784022191	0.001483127	0.009982038	Ups	M419DRAFT_34146	K01426	_
gene8355	564	35	3.22	20	2.15	4	0.54	8	0.88	-2.010127674	0.181656364	0.001518466	0.010170917	Down	M419DRAFT_38623	_	_
gene7381	321	9	1.46	6	1.13	18	4.26	33	6.36	1.893474107	0.198769348	0.001531314	0.010249958	Ups	M419DRAFT_45849	_	_
gene2282	2421	30	0.64	49	1.23	77	2.42	119	3.04	1.424501511	2.152241403	0.001556213	0.010402389	Ups	M419DRAFT_127817	_	_
gene2661	375	50	6.92	34	5.5	77	15.61	103	17	1.261746362	2.086260374	0.001567849	0.010465872	Ups	M419DRAFT_75075	_	_
gene6868	816	17	1.08	12	0.89	26	2.42	60	4.55	1.690546706	0.927184568	0.001599	0.010637536	Ups	M419DRAFT_85526	_	_
gene6997	573	33	2.99	26	2.75	55	7.3	79	8.53	1.333907993	1.648710557	0.00162847	0.010818877	Ups	M419DRAFT_37491	_	_
gene3624	747	93	6.46	63	5.12	10	1.02	36	2.98	-1.633750183	1.651702568	0.001646442	0.010923445	Down	M419DRAFT_76732	_	cellular_component:extracellular region(GO:0005576);biological_process:metabolic process(GO:0008152);molecular_function:cutinase activity(GO:0050525)
gene6448	861	95	5.73	60	4.23	128	11.3	178	12.79	1.146597649	2.869586703	0.001659473	0.011002441	Ups	M419DRAFT_10248	K06911	_
gene9950	180	137	39.51	124	41.82	51	21.54	50	17.19	-1.197736565	2.494394161	0.001671688	0.01107592	Down	M419DRAFT_93360	_	_
gene2298	1686	14	0.43	20	0.72	29	1.31	79	2.9	1.752598693	1.215891626	0.001683503	0.011139119	Ups	M419DRAFT_136284	_	_
gene115	195	25	6.66	17	5.29	4	1.56	4	1.27	-2.186569514	-0.179917285	0.001694704	0.011198784	Down	M419DRAFT_4554	_	_
gene7500	1465	1807	64.03	1595	66.09	433	22.47	1147	48.45	-1.00114387	6.22475106	0.001696455	0.011198784	Down	M419DRAFT_142507	_	_
gene5492	3669	5	0.07	3	0.05	13	0.27	20	0.34	2.164117687	-0.394480474	0.001697098	0.011198784	Ups	M419DRAFT_130879	_	_
gene3421	1044	38	1.89	48	2.79	104	7.57	91	5.39	1.344008969	2.200287397	0.001704063	0.011237172	Ups	M419DRAFT_128886	_	_
gene7376	1179	39	1.72	32	1.65	63	4.06	92	4.83	1.274873125	1.867981148	0.001737609	0.01145067	Ups	M419DRAFT_132673	_	_
gene10007	1587	20	0.65	13	0.5	34	1.63	52	2.03	1.531349477	0.982141631	0.001756529	0.011552011	Ups	M419DRAFT_93531	_	_
gene5709	2280	59	1.34	49	1.3	20	0.67	9	0.24	-1.685204499	1.145813452	0.001761071	0.011574102	Down	M419DRAFT_9578	_	_
gene5261	1830	45	1.28	20	0.66	7	0.29	8	0.27	-1.907975025	0.408223136	0.00182428	0.011949403	Down	M419DRAFT_111527	K01426	_
gene3441	1923	34	0.92	22	0.69	48	1.9	87	2.8	1.413017906	1.625421068	0.001836837	0.012007542	Ups	M419DRAFT_77124	_	_
gene94	846	97	5.95	78	5.6	34	3.06	25	1.83	-1.375415667	1.880944903	0.001865148	0.01215967	Down	M419DRAFT_4534	_	_
gene7088	2352	3601	79.48	5361	138.36	1796	58.06	2302	60.56	-1.004448446	7.650362074	0.001872285	0.012190404	Down	M419DRAFT_102140	_	_
gene1562	744	66	4.61	85	6.93	129	13.18	182	15.14	1.17213944	2.884237223	0.00191454	0.012432439	Ups	M419DRAFT_71616	_	_
gene6985	2002	132	3.42	166	5.03	200	7.6	394	12.18	1.101532723	3.807965176	0.001924757	0.0124905	Ups	M419DRAFT_25941	_	_
gene3070	606	35	3	26	2.6	55	6.9	82	8.37	1.317926067	1.682104628	0.001951927	0.012633304	Ups	M419DRAFT_128558	_	_
gene8638	1372	359	13.58	533	23.58	188	10.42	217	9.79	-1.005301905	4.329093095	0.001981336	0.012798251	Down	M419DRAFT_103842	_	_
gene5929	967	7965	427.59	15550	976.11	4557	358.33	4952	316.87	-1.184256597	8.999084311	0.002005649	0.012946754	Down	M419DRAFT_123872	_	_
gene2337	402	24	3.1	29	4.38	3	0.57	10	1.54	-1.88840088	0.17516066	0.002054514	0.013209902	Down	M419DRAFT_33526	_	_
gene9097	1623	2	0.06	4	0.15	10	0.47	21	0.8	2.443542466	-0.518299033	0.002069617	0.013289548	Ups	M419DRAFT_39261	_	_
gene5688	498	4	0.42	4	0.49	13	1.98	19	2.36	2.114765945	-0.42207629	0.00208493	0.013379098	Ups	M419DRAFT_131065	_	_
gene7193	1020	47	2.39	22	1.31	6	0.45	11	0.67	-1.832766877	0.500858037	0.002100424	0.013452058	Down	M419DRAFT_85969	_	_
gene9292	1040	61	3.04	21	1.23	11	0.8	3	0.18	-2.272610231	0.6436289	0.002102983	0.013459639	Down	M419DRAFT_116139	_	_
gene4894	1602	121	3.92	130	4.93	243	11.53	218	8.42	1.047041628	3.515509102	0.002111933	0.013490453	Ups	M419DRAFT_79666	_	_
gene6858	465	1	0.11	4	0.52	10	1.64	18	2.4	2.550609281	-0.649818173	0.002139367	0.013646711	Ups	M419DRAFT_10622	_	_
gene8248	1080	9	0.43	1	0.06	11	0.77	43	2.46	2.540757828	0.143977794	0.002140578	0.013646711	Ups	M419DRAFT_88826	_	_
gene2814	223	547	127.33	845	230.01	200	68.2	425	117.93	-1.066639613	4.950117745	0.002169269	0.013820617	Down	M419DRAFT_118157	_	_
gene3038	1731	80	2.4	55	1.93	18	0.79	29	1.04	-1.358868344	1.519890322	0.002185781	0.013907707	Down	M419DRAFT_128533	_	_
gene5385	204	6	1.53	4	1.19	6	2.24	63	19.11	2.819959834	0.408717744	0.00221467	0.014082368	Ups	M419DRAFT_81709	_	_
gene9216	1318	360	14.18	399	18.38	983	56.71	480	22.53	1.157912606	5.181358109	0.002283728	0.014446386	Ups	M419DRAFT_143118	_	_
gene8311	1317	1	0.04	1	0.05	7	0.4	11	0.52	3.161219847	-1.203366038	0.002286437	0.014454181	Ups	M419DRAFT_88984	_	_
gene5633	1524	44	1.5	71	2.83	195	9.73	100	4.06	1.545513433	2.765935938	0.002307923	0.014563052	Ups	M419DRAFT_82566	_	_
gene8685	1056	6	0.29	7	0.4	27	1.94	18	1.05	1.955200779	0.056858631	0.002308123	0.014563052	Ups	M419DRAFT_133940	_	_
gene150	1590	43	1.4	35	1.34	8	0.38	16	0.62	-1.544609746	0.73863706	0.002356377	0.014848364	Down	M419DRAFT_69284	_	_
gene5632	1200	53	2.29	70	3.54	264	16.73	86	4.43	1.731707511	2.988752889	0.002359038	0.014848406	Ups	M419DRAFT_82054	_	_
gene8666	1065	29	1.41	9	0.51	36	2.57	73	4.24	1.679245738	1.258050304	0.002380341	0.014932059	Ups	M419DRAFT_40347	_	_
gene5814	378	5658	777.03	6347	1019.23	14932	3003.71	8373	1370.63	1.159133183	9.164230726	0.002397423	0.015019964	Ups	M419DRAFT_131184	_	_
gene4272	1005	919	47.47	1083	65.41	933	70.59	3816	234.95	1.307844416	6.688885114	0.00245077	0.015334548	Ups	M419DRAFT_77750	K01719	_
gene2076	3579	0	0	2	0.03	4	0.08	18	0.31	3.384810632	-1.01760825	0.002464716	0.015411957	Ups	M419DRAFT_127621	_	_
gene3363	747	56	3.89	67	5.44	19	1.93	23	1.91	-1.400431091	1.403966078	0.002507035	0.015656568	Down	M419DRAFT_75240	_	_
gene363	204	202	51.4	185	55.05	82	30.56	85	25.78	-1.044347334	3.098471012	0.002542349	0.015866979	Down	M419DRAFT_125948	_	_
gene8665	348	7	1.04	6	1.05	12	2.62	38	6.76	2.033694547	0.130835438	0.002564227	0.015993326	Ups	M419DRAFT_48294	_	_
gene4432	3942	885	11.65	350	5.39	96	1.85	334	5.24	-1.385668461	4.608734727	0.002582591	0.016097602	Down	M419DRAFT_78933	_	_
gene4445	107	41	19.89	33	18.72	9	6.4	14	8.1	-1.520863767	0.674039777	0.00260942	0.016244138	Down	M419DRAFT_t73	K14230	_
gene9462	1806	87	2.5	68	2.29	134	5.64	152	5.21	1.052644322	2.81631389	0.002659974	0.016527306	Ups	M419DRAFT_104726	_	_
gene9896	357	5	0.73	9	1.53	18	3.83	28	4.85	1.829154791	0.084346919	0.002693841	0.016716504	Ups	M419DRAFT_13274	_	_
gene2530	2583	29	0.58	18	0.42	1	0.03	9	0.22	-2.071266738	-0.025275395	0.002706238	0.016782795	Down	M419DRAFT_74129	K15920	_
gene903	1050	95	4.7	69	3.99	22	1.59	39	2.3	-1.272727611	1.813475042	0.002714404	0.016812127	Down	M419DRAFT_23473	_	_
gene2417	762	86	5.86	74	5.89	123	12.27	178	14.45	1.059827107	2.871461745	0.002721154	0.016841966	Ups	M419DRAFT_73125	_	_
gene6413	2823	109	2	72	1.55	33	0.89	34	0.75	-1.248300628	1.953375585	0.002738695	0.016930428	Down	M419DRAFT_36997	_	_
gene7321	510	15047	1531.6	11973	1425.05	2104	313.69	35	4.25	-3.337987788	8.757425376	0.002741167	0.016935015	Down	M419DRAFT_124442	_	_
gene1034	876	64	3.79	52	3.6	82	7.12	165	11.65	1.21930205	2.521908182	0.002832617	0.017444929	Ups	M419DRAFT_5398	K03381	_
gene4055	1167	103	4.58	109	5.67	164	10.69	225	11.93	1.017068073	3.254253391	0.002861944	0.017592327	Ups	M419DRAFT_78030	_	_
gene9976	990	35	1.84	20	1.23	51	3.92	72	4.5	1.324392879	1.533008359	0.002931795	0.017976535	Ups	M419DRAFT_135149	K07393	_
gene2582	1095	117	5.55	79	4.38	153	10.62	203	11.47	1.027001133	3.126381356	0.002941641	0.018025607	Ups	M419DRAFT_128107	_	_
gene4122	2460	47	0.99	42	1.04	14	0.43	1	0.03	-2.3081122	0.774453679	0.00296523	0.018147433	Down	M419DRAFT_8140	_	_
gene9592	1152	2	0.09	2	0.11	10	0.66	13	0.7	2.603246831	-0.877952504	0.003085315	0.018811774	Ups	M419DRAFT_143256	K09885	_
gene3147	1797	79	2.28	46	1.55	14	0.59	28	0.96	-1.411035084	1.394806627	0.003116796	0.018991886	Down	M419DRAFT_75171	K01187	_
gene95	272	100	19.09	102	22.76	168	46.96	196	44.59	1.003941688	3.174416068	0.003130405	0.019062942	Ups	M419DRAFT_116955	_	_
gene9068	2241	2092	48.46	2214	59.97	2215	75.16	6836	188.75	1.155210561	7.67944624	0.003162539	0.019222738	Ups	M419DRAFT_12566	K07407	_
gene5224	2226	177	4.13	129	3.52	54	1.84	77	2.14	-1.062269465	2.748436478	0.003187613	0.019337492	Down	M419DRAFT_35993	_	_
gene2142	2226	23	0.54	34	0.93	57	1.95	77	2.14	1.361859466	1.644198943	0.003189323	0.019337492	Ups	M419DRAFT_72764	_	_
gene1563	1392	518	19.32	513	22.37	111	6.06	338	15.02	-1.106021592	4.481767903	0.003208841	0.019432507	Down	M419DRAFT_5883	K14347	_
gene948	375	94	13.01	35	5.67	16	3.24	21	3.47	-1.598069431	1.377173054	0.003244209	0.019621651	Down	M419DRAFT_68950	_	_
gene4605	3795	215	2.94	157	2.51	203	4.07	510	8.32	1.058341406	4.067784096	0.003279949	0.019801099	Ups	M419DRAFT_99094	_	_
gene1107	2123	5350	130.82	2516	71.94	1180	42.26	2290	66.74	-1.019098865	7.39015104	0.003297121	0.019892497	Down	M419DRAFT_95062	K08139	_
gene3030	687	137	10.35	87	7.69	194	21.47	202	18.19	1.00815506	3.300549819	0.003409151	0.020505195	Ups	M419DRAFT_75476	_	_
gene2339	894	8	0.46	3	0.2	16	1.36	21	1.45	1.897244086	-0.201396795	0.00342282	0.020574766	Ups	M419DRAFT_6584	_	_
gene5056	1023	30	1.52	19	1.13	4	0.3	8	0.48	-1.848745007	0.065648945	0.003491884	0.02088727	Down	M419DRAFT_80960	_	_
gene7836	2287	151	3.43	131	3.48	167	5.55	370	10.01	1.048044962	3.67352558	0.003514001	0.021006727	Ups	M419DRAFT_26281	_	_
gene8060	909	52	2.97	70	4.67	108	9.03	140	9.53	1.157261625	2.572603218	0.003619717	0.021533465	Ups	M419DRAFT_88513	K07297	_
gene5725	1629	4977	158.6	3191	118.91	1055	49.25	2637	100.17	-1.018568916	7.462038686	0.003642813	0.02163141	Down	M419DRAFT_82415	K01638	_
gene7796	543	5	0.48	2	0.22	14	1.96	13	1.48	2.089946499	-0.612386181	0.00367277	0.021782864	Ups	M419DRAFT_38164	_	_
gene904	570	136	12.39	85	9.05	38	5.07	49	5.32	-1.168806969	2.251741547	0.003685475	0.021844978	Down	M419DRAFT_5280	_	_
gene2077	1800	0	0	1	0.03	1	0.04	22	0.76	4.244540621	-1.025453073	0.00370352	0.021925376	Ups	M419DRAFT_127622	_	_
gene1567	1326	13	0.51	6	0.27	1	0.06	1	0.05	-2.926850933	-1.1762922	0.003791605	0.022365673	Down	M419DRAFT_70769	K04627	cellular_component:integral component of membrane(GO:0016021);biological_process:G-protein coupled receptor signaling pathway(GO:0007186);molecular_function:mating-type factor pheromone receptor activity(GO:0004932)
gene1187	1053	260	12.82	315	18.16	142	10.25	95	5.58	-1.097047611	3.660485964	0.003824424	0.022532095	Down	M419DRAFT_126745	_	_
gene3040	186	9	2.51	13	4.24	17	6.95	62	20.63	1.911840791	0.749007046	0.00388802	0.022851751	Ups	M419DRAFT_56646	_	_
gene9029	981	81	4.29	19	1.18	12	0.93	8	0.5	-2.060141767	0.930065448	0.003932515	0.023085537	Down	M419DRAFT_42818	_	_
gene7009	1260	222	9.15	194	9.35	483	29.15	267	13.11	1.065800586	4.240336102	0.003937038	0.023098235	Ups	M419DRAFT_132334	_	_
gene9553	372	26	3.63	17	2.77	4	0.82	6	1	-1.9132718	-0.10865891	0.004027148	0.023545453	Down	M419DRAFT_134760	_	_
gene8544	759	69	4.72	81	6.48	132	13.22	150	12.23	1.059956728	2.794087761	0.004051066	0.023639675	Ups	M419DRAFT_89699	_	_
gene2903	2034	5	0.13	5	0.15	19	0.71	15	0.46	1.916145846	-0.296225718	0.004127731	0.024015443	Ups	M419DRAFT_74715	_	_
gene2143	993	5	0.26	5	0.31	35	2.68	9	0.56	2.348471011	-0.016319942	0.004186166	0.024340952	Ups	M419DRAFT_72725	_	_
gene9205	852	112	6.82	68	4.84	37	3.3	25	1.82	-1.324078001	1.920959875	0.004223494	0.024543414	Down	M419DRAFT_64485	_	_
gene10016	959	2169	117.41	2026	128.24	1862	147.64	7982	515.02	1.303473953	7.738263638	0.004319917	0.024985051	Ups	M419DRAFT_105286	_	_
gene8071	1203	19	0.82	27	1.36	49	3.1	56	2.88	1.331938928	1.322643668	0.004368934	0.025208953	Ups	M419DRAFT_138812	_	_
gene3960	1287	40	1.61	36	1.7	3	0.18	18	0.87	-1.737805193	0.667160964	0.004374724	0.02522749	Down	M419DRAFT_34902	_	_
gene6157	470	2131	235.37	4274	551.99	1465	237.01	1275	167.86	-1.08762211	7.155222038	0.004410749	0.02538999	Down	M419DRAFT_119685	_	_
gene9095	990	199	10.43	148	9.07	61	4.69	93	5.81	-1.015768691	2.941857679	0.004434648	0.025497924	Down	M419DRAFT_91199	K05275	_
gene2344	324	12	1.92	18	3.37	3	0.7	2	0.38	-2.381623445	-0.59673936	0.004496852	0.025794954	Down	M419DRAFT_6589	_	_
gene576	1563	42	1.39	44	1.71	9	0.44	20	0.79	-1.431903442	0.904479067	0.004504673	0.02582468	Down	M419DRAFT_69350	_	_
gene4956	1329	16	0.62	9	0.41	2	0.11	2	0.09	-2.399708444	-0.825290991	0.004540834	0.025986318	Down	M419DRAFT_80179	_	_
gene7094	1668	7	0.22	16	0.58	19	0.87	64	2.37	1.904931275	0.818152673	0.004551064	0.026020458	Ups	M419DRAFT_86253	_	_
gene9041	453	2	0.23	4	0.54	12	2.01	15	2.05	2.269734037	-0.646427998	0.004552118	0.026020458	Ups	M419DRAFT_90715	_	_
gene818	1728	434	13.04	187	6.57	86	3.78	167	5.98	-1.126929048	3.706077991	0.004585923	0.026198392	Down	M419DRAFT_70100	_	_
gene9306	1503	43	1.49	25	1.01	51	2.58	100	4.12	1.2952953	1.810121237	0.004827487	0.027386541	Ups	M419DRAFT_134530	_	_
gene9712	1674	7872	244.11	14019	508.34	1052	47.79	6009	222.11	-1.610284374	8.773683051	0.004832732	0.027393559	Down	M419DRAFT_134910	_	_
gene8211	1125	43	1.98	20	1.08	45	3.04	112	6.16	1.455825029	1.808732245	0.004836305	0.027393559	Ups	M419DRAFT_88947	_	_
gene7162	531	20	1.96	15	1.71	5	0.72	2	0.23	-2.099872614	-0.387064037	0.004837121	0.027393559	Down	M419DRAFT_10886	_	_
gene7556	1422	103	3.76	68	2.9	20	1.07	44	1.91	-1.270436311	1.868083744	0.004846591	0.027415457	Down	M419DRAFT_138575	_	_
gene3329	345	160	24.07	125	21.99	53	11.68	73	13.09	-1.017491457	2.665730295	0.004860079	0.027460008	Down	M419DRAFT_75455	_	_
gene9713	365	1839	261.55	3775	627.8	281	58.54	1567	265.65	-1.586715671	6.825100495	0.004867437	0.027485713	Down	M419DRAFT_121261	_	_
gene8300	1611	154	4.96	58	2.19	27	1.27	1	0.04	-2.58032367	1.881317452	0.004885103	0.027568036	Down	M419DRAFT_89123	_	_
gene4875	1239	19	0.8	20	0.98	5	0.31	4	0.2	-1.926319779	-0.220604368	0.004935684	0.02782293	Down	M419DRAFT_130295	_	_
gene471	621	75	6.27	37	3.62	12	1.47	25	2.49	-1.428743392	1.235185992	0.005015869	0.028145237	Down	M419DRAFT_121605	_	_
gene3568	1422	88	3.21	67	2.86	27	1.44	35	1.52	-1.155346249	1.770764364	0.005046391	0.028279256	Down	M419DRAFT_129025	_	_
gene6880	816	9	0.57	9	0.67	15	1.4	42	3.18	1.760968454	0.357963728	0.005048422	0.028279256	Ups	M419DRAFT_85388	_	_
gene1792	832	267	16.66	290	21.16	232	21.2	1124	83.59	1.342787778	4.868066991	0.005096107	0.028481154	Ups	M419DRAFT_122251	_	_
gene721	480	18	1.95	30	3.79	66	10.46	50	6.45	1.432368593	1.453327532	0.00517524	0.028873945	Ups	M419DRAFT_121693	_	_
gene8689	1722	6	0.18	3	0.11	14	0.62	17	0.61	1.923303558	-0.422649886	0.005179193	0.028879536	Ups	M419DRAFT_12233	_	_
gene4010	574	47	4.25	42	4.44	77	10.2	94	10.13	1.09897742	2.069163741	0.005202765	0.028994451	Ups	M419DRAFT_118666	_	_
gene2136	1487	10563	368.76	20666	843.61	3577	182.91	9233	384.2	-1.226336412	9.395706892	0.00522412	0.029096891	Down	M419DRAFT_96396	_	_
gene6670	300	3420	591.79	1653	334.46	647	163.99	1644	339.09	-1.004691719	6.764436228	0.00528881	0.029423702	Down	M419DRAFT_60402	_	_
gene7990	601	192	16.58	61	6.16	32	4.05	49	5.04	-1.44290263	2.337306953	0.005422631	0.029980718	Down	M419DRAFT_124741	_	_
gene7935	588	2	0.18	0	0	4	0.52	14	1.47	3.145601683	-1.21258376	0.005497963	0.030345776	Ups	M419DRAFT_88084	_	_
gene9888	999	35	1.82	45	2.73	57	4.34	125	7.74	1.287689213	2.067285302	0.005613935	0.030916133	Ups	M419DRAFT_13269	_	_
gene6518	306	81	13.74	48	9.52	19	4.72	29	5.86	-1.254106481	1.479759995	0.005702039	0.031348399	Down	M419DRAFT_10312	_	_
gene4844	1158	18	0.81	13	0.68	0	0	6	0.32	-2.194424849	-0.547927767	0.005800973	0.031838652	Down	M419DRAFT_130265	_	_
gene9564	675	33	2.54	17	1.53	40	4.51	72	6.6	1.31594734	1.394189469	0.005834957	0.031989292	Ups	M419DRAFT_92462	_	_
gene5493	975	5	0.27	2	0.12	11	0.86	15	0.95	2.019509472	-0.653261874	0.005865923	0.0321051	Ups	M419DRAFT_36219	_	_
gene4053	597	10	0.87	9	0.92	15	1.91	44	4.56	1.733816787	0.407526563	0.005933466	0.032456625	Ups	M419DRAFT_129502	_	_
gene7446	1644	7	0.22	10	0.37	14	0.65	41	1.54	1.777645021	0.3062231	0.005939527	0.032460359	Ups	M419DRAFT_132747	K00108	_
gene678	1356	215	8.23	311	13.92	576	32.3	366	16.7	1.019020245	4.574628051	0.005947529	0.032460359	Ups	M419DRAFT_5076	_	_
gene1076	540	8	0.77	3	0.34	0	0	0	0	-5.397112959	-1.782805433	0.005965506	0.032522811	Down	M419DRAFT_67787	_	_
gene4099	840	1	0.06	0	0	2	0.18	13	0.96	3.706462597	-1.437097554	0.006115524	0.033211163	Ups	M419DRAFT_35023	_	_
gene10008	1176	67	2.96	34	1.75	74	4.78	132	6.95	1.186122234	2.282616542	0.006141057	0.033331328	Ups	M419DRAFT_93534	_	_
gene1273	531	34	3.32	28	3.2	10	1.43	9	1.05	-1.522993862	0.442056863	0.006181581	0.033514102	Down	M419DRAFT_5612	_	_
gene9108	1014	6	0.31	9	0.54	20	1.5	23	1.4	1.653361182	0.045063318	0.006248425	0.033839009	Ups	M419DRAFT_39271	_	_
gene8247	297	1	0.17	3	0.61	4	1.02	23	4.79	2.75020676	-0.735178358	0.006252638	0.033843093	Ups	M419DRAFT_133505	_	_
gene7813	741	74	5.18	23	1.88	0	0	16	1.34	-2.468095785	0.838185927	0.006590078	0.035473322	Down	M419DRAFT_11477	_	_
gene4859	1632	12	0.38	3	0.11	0	0	1	0.04	-3.442202064	-1.451956678	0.00664897	0.035711755	Down	M419DRAFT_79592	K08141	_
gene9909	402	526	67.92	248	37.45	94	17.78	2	0.31	-2.665569377	3.697421592	0.006695616	0.035922858	Down	M419DRAFT_93277	_	_
gene5284	597	98	8.52	31	3.15	15	1.91	23	2.38	-1.560378224	1.380667298	0.006744735	0.036126969	Down	M419DRAFT_123598	_	_
gene5715	924	13	0.73	7	0.46	12	0.99	59	3.95	1.916208459	0.599026414	0.006751329	0.036142509	Ups	M419DRAFT_9584	_	_
gene8729	1686	40	1.23	35	1.26	55	2.48	96	3.52	1.144802797	1.860987735	0.006800342	0.036384989	Ups	M419DRAFT_90402	_	_
gene7368	1077	78	3.76	99	5.58	38	2.68	29	1.67	-1.232867858	1.955547493	0.006819371	0.036446952	Down	M419DRAFT_86627	K01505	molecular_function:pyridoxal phosphate binding(GO:0030170);molecular_function:1-aminocyclopropane-1-carboxylate deaminase activity(GO:0008660);biological_process:amine catabolic process(GO:0009310)
gene7488	1332	16	0.62	19	0.87	52	2.97	32	1.49	1.446024169	1.012410512	0.007271047	0.038587023	Ups	M419DRAFT_86934	_	_
gene1236	1098	6	0.28	1	0.06	13	0.9	13	0.73	2.042940138	-0.650690735	0.007316303	0.038765385	Ups	M419DRAFT_47859	_	_
gene9272	1803	77	2.22	30	1.01	85	3.58	137	4.7	1.229157833	2.381086698	0.007338459	0.038860475	Ups	M419DRAFT_91453	_	_
gene4964	393	21	2.77	12	1.85	3	0.58	4	0.63	-2.027632582	-0.4528278	0.007370026	0.038974356	Down	M419DRAFT_119144	_	_
gene8169	1544	30	1.01	16	0.63	4	0.2	8	0.32	-1.752136171	3.33E-06	0.007408501	0.039146645	Down	M419DRAFT_138846	_	_
gene5940	282	8	1.47	9	1.94	0	0	2	0.44	-2.80945696	-1.272900523	0.007415645	0.039163248	Down	M419DRAFT_131299	_	_
gene8894	2403	82	1.77	72	1.82	94	2.97	205	5.28	1.077194745	2.831638172	0.007433531	0.039236536	Ups	M419DRAFT_90644	_	_
gene3612	1138	3	0.14	2	0.11	8	0.53	15	0.82	2.289424579	-0.843370809	0.007455311	0.039330283	Ups	M419DRAFT_109480	_	_
gene7498	468	4859	538.97	5316	689.5	1226	199.19	3518	465.14	-1.014725616	7.81197055	0.00748272	0.039432781	Down	M419DRAFT_120234	_	_
gene7391	924	25	1.4	5	0.33	59	4.86	31	2.08	1.84336861	1.020821367	0.007482799	0.039432781	Ups	M419DRAFT_37809	_	_
gene8194	813	0	0	3	0.22	9	0.84	9	0.68	2.632180612	-1.1455285	0.007606763	0.040021387	Ups	M419DRAFT_38496	_	_
gene9591	381	31	4.22	33	5.26	62	12.37	66	10.72	1.157314659	1.652615957	0.007622463	0.040060914	Ups	M419DRAFT_92422	K07443	_
gene4993	501	30	3.11	33	4	53	8.04	74	9.14	1.150951246	1.629563592	0.007721732	0.040475946	Ups	M419DRAFT_8933	_	_
gene1796	927	2	0.11	8	0.52	0	0	0	0	-5.318965833	-1.848230831	0.007722112	0.040475946	Down	M419DRAFT_6104	_	_
gene9941	549	10	0.95	11	1.22	18	2.49	40	4.51	1.576052474	0.430139979	0.007737286	0.040533772	Ups	M419DRAFT_135115	_	_
gene9361	1191	12	0.52	42	2.14	2	0.13	9	0.47	-2.219254701	0.171994898	0.007755301	0.04060641	Down	M419DRAFT_91857	_	_
gene1174	558	103	9.58	88	9.57	41	5.59	39	4.32	-1.079137074	2.089228234	0.007799692	0.040712122	Down	M419DRAFT_49982	_	_
gene4851	513	10	1.01	4	0.47	0	0	1	0.12	-3.356470538	-1.509834129	0.007829386	0.040815944	Down	M419DRAFT_35667	_	_
gene5352	1059	37	1.81	46	2.64	95	6.82	73	4.27	1.189037234	2.042504813	0.007836313	0.040815944	Ups	M419DRAFT_81774	_	_
gene6998	732	50	3.55	38	3.15	18	1.87	4	0.34	-1.754694413	0.850460927	0.007837028	0.040815944	Down	M419DRAFT_132320	_	_
gene491	639	17	1.38	87	8.26	9	1.07	14	1.36	-2.100115149	1.07158564	0.008003557	0.041594696	Down	M419DRAFT_69051	_	_
gene6052	435	135	16.11	91	12.7	41	7.17	57	8.11	-1.037782592	2.326159127	0.008114404	0.042059087	Down	M419DRAFT_131411	_	_
gene1091	1188	94	4.11	106	5.42	123	7.87	252	13.13	1.017496556	3.176340796	0.008296995	0.042846646	Ups	M419DRAFT_69634	K01053	_
gene7408	762	5	0.34	4	0.32	12	1.2	17	1.38	1.814052574	-0.485662221	0.008328062	0.042961737	Ups	M419DRAFT_63275	_	_
gene10021	466	51	5.68	83	10.81	42	6.85	477	63.34	1.960089681	3.319540754	0.008387089	0.04322067	Ups	M419DRAFT_105293	_	_
gene8115	1315	54	2.13	39	1.8	15	0.87	20	0.94	-1.239523748	1.04623868	0.008398272	0.04325552	Down	M419DRAFT_26391	K10256	_
gene8410	603	5	0.43	6	0.6	12	1.51	22	2.26	1.740334747	-0.282719137	0.008406385	0.043274529	Ups	M419DRAFT_89618	_	_
gene7957	72	4	2.88	3	2.53	16	16.9	9	7.73	1.99389413	-0.675550355	0.008477227	0.043616271	Ups	M419DRAFT_t151	_	_
gene8210	585	26	2.31	39	4.05	54	7.02	85	8.99	1.214362829	1.729488721	0.008515632	0.043767843	Ups	M419DRAFT_45532	_	_
gene3157	786	31	2.05	9	0.7	3	0.29	6	0.47	-1.935018896	-0.217831779	0.00857686	0.044036281	Down	M419DRAFT_76048	_	_
gene8934	1413	17	0.62	10	0.43	21	1.13	46	2.01	1.443673192	0.654429444	0.008613227	0.044199812	Ups	M419DRAFT_134183	_	_
gene213	450	5	0.58	4	0.54	9	1.52	21	2.89	1.841286709	-0.461386766	0.008771946	0.044826247	Ups	M419DRAFT_68544	_	_
gene8175	1415	89	3.27	111	4.76	31	1.67	54	2.36	-1.110924875	2.161301674	0.008834608	0.045075846	Down	M419DRAFT_114986	_	_
gene2120	1158	13	0.58	13	0.68	23	1.51	38	2.03	1.362304948	0.561625191	0.00888295	0.045251719	Ups	M419DRAFT_72858	K00559	_
gene8119	966	25	1.34	26	1.63	42	3.31	62	3.97	1.166704166	1.345375979	0.008908976	0.045313536	Ups	M419DRAFT_88560	_	_
gene9538	1224	56	2.38	31	1.54	49	3.04	158	7.99	1.36841276	2.206485426	0.008968967	0.0455016	Ups	M419DRAFT_39623	_	_
gene2503	609	4	0.34	14	1.4	22	2.75	34	3.45	1.731018895	0.35968464	0.00907285	0.045955956	Ups	M419DRAFT_122478	_	_
gene8256	639	22	1.79	28	2.66	36	4.28	80	7.75	1.317997326	1.431972689	0.009110967	0.046101304	Ups	M419DRAFT_88647	_	_
gene8943	162	91	29.16	65	24.36	97	45.53	190	72.57	1.016876717	2.799408328	0.009209474	0.046503565	Ups	M419DRAFT_63329	_	_
gene4963	1173	78	3.45	40	2.07	19	1.23	25	1.32	-1.237249179	1.357228168	0.009276367	0.046793053	Down	M419DRAFT_35772	_	_
gene4960	687	6	0.45	5	0.44	16	1.77	16	1.44	1.687156714	-0.33084344	0.009294374	0.046842668	Ups	M419DRAFT_65927	_	_
gene1503	1401	59	2.19	61	2.64	19	1.03	30	1.32	-1.148437717	1.432416496	0.00936867	0.047161425	Down	M419DRAFT_127055	_	_
gene3456	1575	28	0.92	19	0.73	37	1.79	60	2.36	1.193975421	1.236790579	0.009378469	0.047186476	Ups	M419DRAFT_76393	_	_
gene7800	88	40	23.6	24	16.55	7	6.05	14	9.84	-1.438147849	0.493228206	0.009629231	0.048225003	Down	M419DRAFT_t149	_	_
gene2084	768	179	12.1	203	16.04	96	9.5	73	5.88	-1.0002773	3.10525787	0.00965549	0.048331778	Down	M419DRAFT_73848	_	_
gene619	534	33	3.21	40	4.55	71	10.11	70	8.11	1.106537542	1.807822275	0.009734389	0.048701807	Ups	M419DRAFT_5021	_	_
gene2233	2467	164	3.45	171	4.21	442	13.62	188	4.72	1.133324079	3.983852639	0.009766865	0.048839317	Ups	M419DRAFT_140500	_	_
gene4340	759	84	5.75	39	3.12	25	2.5	10	0.82	-1.559568981	1.32702141	0.009867946	0.049219019	Down	M419DRAFT_78936	_	_
gene6430	333	78	12.16	67	12.21	23	5.25	38	7.06	-1.100293547	1.699697987	0.009962851	0.049641783	Down	M419DRAFT_84020	_	_
